# Supplementary material for: Phenotype-genotype association grid: a convenient method for summarizing multiple association analyses
Source: BMC Genet. 2006 May 22;7:30. doi: 10.1186/1471-2156-7-30 (PMC1526453; doi:10.1186/1471-2156-7-30)
Supplement: Additional File 2 — "pga-grid-v1.01-readme.htm" is an HTML-format file that lists and describes each of the files contained in Additional File 1, pga-grid-v1.01-src.zip. [file 1471-2156-7-30-S2.zip]

Archive with 31 entries (31 files):
- pga-grid-v1.01/assoc-all-icons.tcl.txt
- pga-grid-v1.01/assoc-gene-list.tcl.txt
- pga-grid-v1.01/assoc-gene.tcl.txt
- pga-grid-v1.01/assoc-grid-frame.tcl.txt
- pga-grid-v1.01/assoc-grid.tcl.txt
- pga-grid-v1.01/assoc-results.tcl.txt
- pga-grid-v1.01/assoc-search-2.tcl.txt
- pga-grid-v1.01/cg-funcs.sql.txt
- pga-grid-v1.01/cg.sql.txt
- pga-grid-v1.01/copyright.txt
- pga-grid-v1.01/gei-all-icons.tcl.txt
- pga-grid-v1.01/gei-graph.pl.txt
- pga-grid-v1.01/gei-graph.tcl.txt
- pga-grid-v1.01/gei-grid-frame.tcl.txt
- pga-grid-v1.01/gei-grid.tcl.txt
- pga-grid-v1.01/icon-test-utility.tcl.txt
- pga-grid-v1.01/index.tcl
- pga-grid-v1.01/lsm-graph.tcl.txt
- pga-grid-v1.01/one-snp-hw.tcl.txt
- pga-grid-v1.01/p5-assoc.sql.txt
- pga-grid-v1.01/p5.css.txt
- pga-grid-v1.01/p5-defs.tcl.txt
- pga-grid-v1.01/p5-funcs.sql.txt
- pga-grid-v1.01/p5-gei-defs.tcl.txt
- pga-grid-v1.01/p5-graph-defs.tcl.txt
- pga-grid-v1.01/p5.js.txt
- pga-grid-v1.01/pga-grid-v1.01-readme.htm
- pga-grid-v1.01/pg-input-sample-primary1.txt
- pga-grid-v1.01/process-pvalue-spreadsheet-sql.pl.txt
- pga-grid-v1.01/pv-dist.pl.txt
- pga-grid-v1.01/pv-dist.tcl.txt
