# Supplementary material for: Phenotype-genotype association grid: a convenient method for summarizing multiple association analyses
Source: BMC Genet. 2006 May 22;7:30. doi: 10.1186/1471-2156-7-30 (PMC1526453; doi:10.1186/1471-2156-7-30)
Supplement: Additional File 2 — "pga-grid-v1.01-readme.htm" is an HTML-format file that lists and describes each of the files contained in Additional File 1, pga-grid-v1.01-src.zip. [file 1471-2156-7-30-S2.zip › pga-grid-v1.01/assoc-all-icons.tcl.txt]

# assoc-all-icons.tcl
#   Display all Primary PGA Grid icons in a project, sorted by gene.
#
# Programmer: Steve DePalma, depalma@rascal.med.harvard.edu
#
# PGA Grid ver. 1.01
# The most recent version of PGA Grid software is available from
# the CardioGenomics website at 
# http://cardiogenomics.med.harvard.edu/src/pga-grid/
 
############################

# p5-defs.tcl is needed for p5-assoc-color-key
# After development phase, move this to the shared tcl directory.
source "[ad_parameter PathToACS]/www/projects/p5/p5-defs.tcl"

set icons_per_line 5
set this_script "assoc-all-icons"

# height, width of Primary icons.
set height 49
set width 109

set_the_usual_form_variables 0
# maybe icons_per_line

################
ad_page_variables {
    { batch "any" }
}

if { ! [info exist pretty_batch($batch)] } {
    set pretty_batch($batch) $batch
}

set freeze "hg16"

if {$batch == ""} {
    set batch any
}
if {$batch == "any"} {
    set batch_clause ""
} else {
    # s.pga_grid_batch has type Integer.
    set batch_clause "and l.pga_grid_batch = $batch"
}


################
set db [ns_db gethandle]

set locus_list [database_to_tcl_list_list $db "
select  l.snp_id, l.snp_name, l.gene
from p5_snps l
where l.snp_id in (
 select distinct snp_id from p5_pvalues
)
$batch_clause
order by l.gene, l.snp_name
"]
 
set pheno_list {LVM LVID LVWT FS AoR LA}
set covars_list { sex&age multivariate}

set num_genes [database_to_tcl_string $db "
select count(distinct(gene)) from p5_pvalues p, p5_snps s
where p.snp_id = s.snp_id"]
set num_icons [database_to_tcl_string $db "
select count(distinct(snp_id)) from p5_pvalues"]

################################################################
if {$batch != "any"} {
    set num_genes_batch [database_to_tcl_string_or_null $db "
    select count(distinct(gene)) from p5_pvalues p, p5_snps s
    where p.snp_id = s.snp_id and s.pga_grid_batch = $batch"]
    set num_icons_batch [database_to_tcl_string_or_null $db "
    select count(distinct(p.snp_id)) from p5_pvalues p, p5_snps s
    where p.snp_id = s.snp_id and s.pga_grid_batch = $batch"]
} else {
    set num_genes_batch $num_genes
    set num_icons_batch $num_icons
}

set batch_list [database_to_tcl_list $db "
select distinct(pga_grid_batch) from p5_snps"]
################################################################

ns_db releasehandle $db

set page "<html><head><title>All Primary thumbnails</title>
<link rel=stylesheet href='/standalone.css' type='text/css'>
<link rel=stylesheet href='/projects/p5/p5.css' type='text/css'>
</head><body bgcolor='#FFFFFF'>
<div style='font-size:small'><a target='_blank' href='/home'
><img src='/images_pga_02/cg-logo-4.gif' alt='home'
height='75'  width='141' border='0' align='top'></a>
[p5_nav_overview 1 1]<a name='top'>&nbsp;&gt;</a>
[p5_nav_assoc_results 1 1]&nbsp;&gt;
All Primary icons </div>

<h2>All thumbnails for Primary Phenotype-Genotype Association Analyses</h2>

<p>In all, there are $num_icons thumbnails in $num_genes genes. 
Each thumbnail image summarizes results
of 144 phenotype-genotype association tests between SNP genotype and 
echocardiographic phenotype in the Framingham Heart Study Offspring
Cohort.</p>
"

################################################################
set batch_form "
<P>
<form method=GET action='$this_script'>
If desired, choose from a particular batch of SNP genotypes: &nbsp;
<select name='batch'>
[ad_generic_optionlist [linsert $batch_list 0 "any batch"] \
	[concat any $batch_list] $batch]
</select>
&nbsp;&nbsp;
<input type='submit' value='Choose Batch'>
</form>
<br>
Now displaying results from "

if { $batch == "any" } {
    append batch_form "all batches.\n"
} else {
    append batch_form "batch <b>$pretty_batch($batch)</b> 
 ($num_icons_batch grids in $num_genes_batch genes)."
}

append page $batch_form
append page " Click on a thumbnail to view details.</p>\n"

################################################################


if { ![empty_string_p $locus_list] } {
    append page "<p> [p5_assoc_color_key]\n"
}

append page "<table border=1><tr>"
set first_time_through 1
set last_gene " "
set icon_counter 0
foreach s $locus_list {
    set locus_id   [lindex $s 0]
    set snp_id $locus_id
    set locus_name [lindex $s 1]
    set gene [lindex $s 2]

    if {$last_gene != $gene } {
	# Start a new line of icons.
	if {$first_time_through == 0} {
	    # First, finish the last line of icons.
	    # One line of icons is a row of td's containing tables.
	    append page "</tr>\n\n"
	} 
	append page "<tr><th colspan='[expr $icons_per_line + 1]'
style='text-align:right;font-size:small'><a href='#top'><em>top</em></a>
</th></tr>"
	append page "<tr><th><a href='/projects/p5/assoc-gene?gene=$gene'
>$gene</a></th>\n"
	set last_gene $gene
	set first_time_through 0
	set icon_counter 0
    }
    if {$icon_counter == $icons_per_line } {
	# Start a new line of icons, but for the current gene.
	append page "</tr>\n\n<tr><th>&nbsp;</th>"
	set icon_counter 0
    }

    # Add another icon to this line.
    # One icon equals one table wrapped in a TD.

    append page "<TD><table><tr><td class='td1'><font size=-1>$locus_name</font></td></tr>
<tr><td><a  class='grid-icon' target='_blank'
href='assoc-grid-frame?snp_id=$locus_id'><img
src='images/$gene/${snp_id}-icon-03.png'  border=2 align=left
width=$width height=$height></td>
</tr></table></TD>\n"
incr icon_counter
}


if { ![empty_string_p $locus_list] } {
    append page "<p> [p5_assoc_color_key]\n"
}

append page "</body></html>"

ns_return 200 "text/html" $page


### Edit History ###
#
# depalma, 2/29/2004, from gei-all-icons.tcl 

###############################################################
# Copyright (c) 2002-2005 Harvard Medical School
# All Rights Reserved.
# Distributed under the GNU General Public License.
###############################################################
