# Supplementary material for: Phenotype-genotype association grid: a convenient method for summarizing multiple association analyses
Source: BMC Genet. 2006 May 22;7:30. doi: 10.1186/1471-2156-7-30 (PMC1526453; doi:10.1186/1471-2156-7-30)
Supplement: Additional File 2 — "pga-grid-v1.01-readme.htm" is an HTML-format file that lists and describes each of the files contained in Additional File 1, pga-grid-v1.01-src.zip. [file 1471-2156-7-30-S2.zip › pga-grid-v1.01/assoc-gene-list.tcl.txt]

# /projects/p5/stats/assoc-gene-list.tcl
#   Ranks genes by a significance metric, to identify genes with the
#   most interesting p-values.
#
# Programmer: Steve DePalma, depalma@rascal.med.harvard.edu
#
# PGA Grid ver. 1.01
# The most recent version of PGA Grid software is available from
# the CardioGenomics website at
# http://cardiogenomics.med.harvard.edu/src/pga-grid/
################################################################

# After development phase, move this to the shared tcl directory.
# Uses procs p5_stats_pval_maxes, p5_nav... 
source "[ad_parameter PathToACS]/www/projects/p5/p5-defs.tcl"

# Presumes there's no gene called "ALL"!
ad_page_variables {
    { order  pri_score }
    { p_limit 0.01 }
    { model  all }
    { sample all }
    { covar  all }
    { pheno  all }
    { gene   all }
    { grid  pri }
    { show_pv0 0 }
    { show_labels 0 }
    { show_allbars 0 }
    { scale_to 100 }
    { stack  0 }
    { colors_inverted 0 }
    { expect_all 0 }
    { linear 1 }
    { snp_type all }
    { width  36 }  
    { height 36 }
}
# 36 x 36 is a good size for width & height.
# "covar" or "covars"?  In this page, use "covar".

set this_page "assoc-gene-list"
# ns_log Notice "Debugging $this_page ..."

set db [ns_db gethandle]
set num_rows_between_headers 8

set what_displayed "genes in which
phenotype-genotype association and/or gene-environment 
interaction studies have been completed
for cardiac structure and function"

set pvalue_maxes [p5_stats_pval_maxes]
set pvalue_mins  [p5_stats_pval_mins]

set pvalue_table(pri) "p5_pvalues"
set pvalue_table(gei) "p5_gei_pvalues"

set sort_command(gene) "-index 0"
set sort_command(symbol) "-index 0"
set sort_command(name) "-index 1"
set sort_command(num_snps) "-integer -index 2 -decreasing"
set sort_command(pri_score) "-real -index 3 -decreasing"
set sort_command(gei_score) "-real -index 4 -decreasing"
#set what_displayed(gene) ""
#set what_displayed(name) ""
#set what_displayed(num_snps)  ""
#set what_displayed(pri_score) ""
#set what_displayed(gei_score) ""


set sample_list [list all mf m f]
set phenotype_list  [list all LVM6 LVID6 LVWT6 FS6 AoR6 LA6]
set phenotype_list_pretty [list all "LV Mass" "LV Internal Diameter" \
  "LV Wall Thickness" "Fractional Shortening" "Aortic Root" \
  "Left Atrial dimension"]
set covars_list [list all male age60up obese6 htn6 hrx6 smoke6]
set covars_list_pretty [list all Sex Age BMI Htn HtnRx Smoking]
set covars_list_pretty [list all Sex Age BMI Hypertension \
  "Hypertension medication" Smoking]
set grid_list [list pri gei]
set model_list [list all dom rec gen add]
set model_list_pretty [list all Dominant Recessive General Additive]

set sort_or_sorted(symbol) "sort"
set sort_or_sorted(name) "sort"
set sort_or_sorted(category) "sort"
set sort_or_sorted(num_snps) "sort"
set sort_or_sorted(pri_score) "sort"
set sort_or_sorted(gei_score) "sort"

set pretty(dom) "Dom."
set pretty(rec) "Rec."
set pretty(gen) "Gen."
set pretty(add) "Add."
set pretty(dom) "Dominant"
set pretty(rec) "Recessive"
set pretty(gen) "General"
set pretty(add) "Additive"
set pretty(mf)  "Pooled (MF)"
set pretty(m)   "Men"
set pretty(f)   "Women"
set pretty(AoR6) "Aortic root"
set pretty(FS6)  "Fractional shortening"
set pretty(LA6)  "Left atrium"
set pretty(LVID6) "LV internal diameter"
set pretty(LVM6)  "LV mass"
set pretty(LVWT6) "LV wall thickness"
set pretty(all)  "&nbsp;&nbsp;&nbsp;&nbsp;All"
set pretty(1.0)  "1.00"
set pretty(0.1)  "0.10"
set pretty(0.05) "0.05"
set pretty(0.01) "10<sup>-2</sup>"
set pretty(0.001) "10<sup>-3</sup>"
set pretty(0.0001) "10<sup>-4</sup>"
set pretty(0.00001) "10<sup>-5</sup>"
set pretty(0.000001) "10<sup>-6</sup>"
set pretty(0.01) "0.01"
set pretty(0.001) "0.001"
set pretty(0.0001) "0.0001"

set sample_list_pretty [list all $pretty(mf) $pretty(m) $pretty(f)]

set checked(0)  ""
set checked(1)  "CHECKED"
set unchecked(0)  "CHECKED"
set unchecked(1)  ""

set p_limit_class(1.0) "plim0"
set p_limit_class(0.05) "plim1"
set p_limit_class(0.01) "plim2"
set p_limit_class(0.001) "plim3"
set p_limit_class(0.0001) "plim4"
set p_limit_class(0.00001) "plim5"


switch $order {
    name {
	set order_clause "upper(g.gene_name), g.gene"
	#append what_displayed ", sorted by gene name"
	set sort_or_sorted(name) "sorted"
    }
    symbol {
	set order_clause "g.gene"
	#append what_displayed ", sorted by gene symbol"
	set sort_or_sorted(symbol) "sorted"
    }
    category {
	set order_clause "upper(category), g.gene"
	#append what_displayed ", sorted by category"
	set sort_or_sorted(category) "sorted"
    }
    num_snps {
	set order_clause "num_snps desc, g.gene"
	#append what_displayed ", sorted by number of SNPs tested"
	set sort_or_sorted(num_snps) "sorted"
    }
    pri_score {
	set order_clause "metpri desc, g.gene"
	#append what_displayed ", sorted by Primary interestingness"
	set sort_or_sorted(pri_score) "sorted"
    }
    gei_score {
	set order_clause "metgei desc, g.gene"
	#append what_displayed ", sorted by GEI interestingness"
	set sort_or_sorted(gei_score) "sorted"
    }
    default {
	set order_clause "g.gene"
	#append what_displayed ", sorted by gene symbol"
	set sort_or_sorted(symbol) "sorted"
    }
}

if { $pheno == "all" } { 
    set where_pheno ""
} else {
    set where_pheno "and phenotype = '$QQpheno'"
}
if { $sample == "all" } {
    set where_sample ""
} else {
    set where_sample "and sample = '$QQsample'"
}
if { $model == "all" } {
    set where_model ""
} else {
    set where_model "and model = '$QQmodel'"
}
if { $covar == "all" } {
    set where_covars ""
} else {
    set where_covars "and covars = '$QQcovar'"
}

if { $snp_type == "all" } {
    set where_snp_type ""
} elseif { $snp_type == "missense" } {
    set where_snp_type "and s.type = 'missense' "
} else {
    set where_snp_type "and s.type != 'missense' "
}

#ns_log Notice "$this_page: About to make a query."


set assoc_genes [database_to_tcl_list $db "select distinct gene from p5_snps
where snp_id in (select distinct snp_id from p5_pvalues)"]
set assoc_genes_for_query [join $assoc_genes "', '"]

# Get the denominator for each column and store it.
# Columns are either model (pri) or covars (gei).
#foreach grid $grid_list {
#      if { $grid == "gei" } {
#  	set where_model ""
#  	set where_sample ""
#  	set where_covars2 $where_covars
#      }
#      if { $grid == "pri" } {
#  	# where_covars2 is needed so that where_covars is supressed only 
#  	# when grid = pri, not when grid = gei.
#  	set where_covars2 ""
#      } 
#  }


## "sds" is "significance distribution score", a.k.a. P-value dist. score.
set category_list [list denominator sds]
for {set i 0} {$i < [llength $pvalue_maxes]} {incr i} {
    lappend category_list $i
}
#ns_log Notice "$this_page: Category_list is $category_list"


foreach i_grid $grid_list {
    if { $i_grid == "gei" } {
	set where_model ""
	set where_sample ""
	set where_covars2 $where_covars
    }
    if { $i_grid == "pri" } {
	# where_covars2 is needed so that where_covars is supressed only 
	# when grid = pri, not when grid = gei.
	set where_covars2 ""
    } 
    foreach i_category $category_list {
	# Prepare query
	if { $i_category == "denominator" } {
	    set filter ""
	} elseif { $i_category == "sds" } {
	    set filter " and p.pvalue <= $p_limit "
	} else { 
	    set filter " and p.pvalue <= [lindex $pvalue_maxes $i_category] and p.pvalue > [lindex $pvalue_mins $i_category] "
	}
	
	set query_head "select s.gene, count(p.pvalue)
	from $pvalue_table($i_grid) p, p5_snps s
	where p.snp_id = s.snp_id
	$where_pheno
	$where_model
	$where_sample
	$where_covars2
	$where_snp_type "
	
	set query_tail " group by gene order by gene"
	
	set category_query "$query_head $filter $query_tail"
	
	# Execute query
	set counts_holol($i_grid,$i_category) \
	 [database_to_tcl_list_list $db $category_query]


	# $counts is a hash of lists of lists.
	# The list returned will be like { {$gene,$count} ... }
	#    { {'ACE',25} {'ACF',32} {'ACG',59} ... }
	# Note that the outer list will have a variable number of elements,
	# not simply one entry for each gene in $assoc_genes (because
	# any gene with 0 pvalues satisfying the criterion is not returned
	# by the query).
	
    }
}
# Stuff the query results into hashes for ease of access.


foreach i_grid $grid_list {
    # ns_log Notice "Grid is $i_grid"
    foreach i_category $category_list {
	# ns_log Notice "Category is $i_category"
	foreach i_gene $assoc_genes {
	    # First, initialize the hashes. Initialize denominators
	    # to 1 so division won't fail if a gene has no pvalues.
	    # (numerator is guaranteed to be 0 if denominator-count is 0).
	    if {$i_category == "denominator"} {
		set counts($i_grid,denominator,$i_gene)           1.0
	    } else {
		set counts($i_grid,$i_category,$i_gene)     0.0
		set fractions($i_grid,$i_category,$i_gene)  0.0
	    }
	} 
	
	# Populate hashes with query data.
	# Here I can only use the genes that were returned in the query.
	# Loop through $counts_holol, which keys on grid,category.
	foreach i_pair $counts_holol($i_grid,$i_category) {
	    set t_gene  [lindex $i_pair 0]
	    set t_count [lindex $i_pair 1]
	    set counts($i_grid,$i_category,$t_gene) $t_count
	}
	
	# Now go back to looping through all genes to get the fractions.
	foreach i_gene $assoc_genes {
	    if {$i_category != "denominator"} {
		# Force float division, not integer division, in next step.
		# But don't divide by zero.
		if { $counts($i_grid,denominator,$i_gene) != 0 } {
		    set fractions($i_grid,$i_category,$i_gene) \
			   [expr ($counts($i_grid,$i_category,$i_gene)  + 0.0)\
			   / ($counts($i_grid,denominator,$i_gene) + 0.0) ]
		} else {
		    set fractions($i_grid,$i_category,$i_gene) 0.0
		}
	    }
	    
	    
	    # (10/29/04) Now the task is to replace a function like 
	    # p5_stats_pvdistrib_pri_url, to create URL arguments
	    # out of the hashes I've just created,
	    # without doing DB lookups anymore.
	    # What are the variable names I'll want? pv0, pv1, pv2, pv3, pv4
	    # For a given grid & gene, loop through the categories to
	    # create a URL-string.
	    #
	    if { $i_category != "denominator" && $i_category != "sds" } {
		append url_string($i_grid,$i_gene) \
		   "&pv$i_category=$fractions($i_grid,$i_category,$i_gene)"
		#ns_log Notice "Appended to url_string, now $url_string($i_grid,$i_gene)"
	    }
	}
    }
}


set query "select g.gene, gene_name, count(distinct p.snp_id)
from cg_genes g, p5_snps s, p5_pvalues p
where g.gene = s.gene
and s.snp_id = p.snp_id
and g.gene in ('$assoc_genes_for_query')
group by g.gene, g.gene_name"

# Get info data into a list, 
# then lappend significance distribution scores.
# These will fill the main HTML table cells.
#
set gene_info_list [database_to_tcl_list_list $db $query]

# 7/8/04. The $g list seems to be just a copy of the original; I can't
# modify the original directly within the loop.  So make a second list.
set gene_info_list2 [list]
foreach g $gene_info_list {
    set this_gene [lindex $g 0]
    set temp_list $g
    # Calculate a Significance Distribution Score (sds) for pri and gei grids.
    foreach i_grid $grid_list {
	set sds($i_grid) 0.0
	if {![empty_string_p $counts($i_grid,denominator,$this_gene)] \
		&& $counts($i_grid,denominator,$this_gene)} {
	    #ns_log Notice "counts($i_grid,sds,$this_gene) is $counts($i_grid,sds,$this_gene)"
	    set sds($i_grid) \
		    [format "%2.2f" \
		    [expr $counts($i_grid,sds,$this_gene) \
		    / ($counts($i_grid,denominator,$this_gene)+0.0) * 100] ]
	}	
	lappend temp_list $sds($i_grid)
    }
    lappend gene_info_list2 $temp_list
}


# To find a common y-axis height for all charts of one grid-type, 
# loop through all values of $counts() for one grid-type, and take the max.
# But skip pv0 (the blue bar, top 95%).
# These values are passed as $ymax_pri, $ymax_gei.
foreach i_grid $grid_list {
    set y_axis_max($i_grid) 0.0
    foreach i_gene $assoc_genes {
	for { set j 1} {$j < [llength $pvalue_maxes]} {incr j} {
	    # ns_log Notice "Fractions($i_grid,$j,$i_gene) is $fractions($i_grid,$j,$i_gene)"
	    if { $fractions($i_grid,$j,$i_gene) > $y_axis_max($i_grid) } {
		set y_axis_max($i_grid) $fractions($i_grid,$j,$i_gene)
	    }
	}
    }
}
# ns_log Notice "Y-axis-max for pri is $y_axis_max(pri), for gei is $y_axis_max(gei)"

# Kind of astonishing the loops I have to go through for Tcl to evaluate
# this statement the way I want it.  Note that $sort_command(pri_score) 
# would get evaluated as one word, not two, without the eval; and 
# $gene_info_list2 needs to be redeclared as a list.  Tcl is funny!
#
set gene_info_list_sorted [eval lsort $sort_command($order) [list $gene_info_list2]]


set page "
[p5_nav_overview 1 1]&nbsp;&gt; 
[p5_nav_assoc_results 1 1]&nbsp;&gt;
[p5_nav_gene_list 0 0]

<h2> Phenotype-Genotype Association Gene List </h2>
<p> This list shows $what_displayed.</p>
<p> A statistic is displayed for each gene and type of PGA Grid
which represents the percentage of P-values from all that gene's
SNPs that fall below 
a user-adjustable threshold (currently 
<strong><span class=\"$p_limit_class($p_limit)\">$p_limit</span></strong>).
There are as many as 144 tests per 
Primary PGA Grid, 36 tests per Gene-Environment Grid, when all phenotypes,
models, samples, and covariates are considered.  (1 Grid = 1 SNP.)
You may recalculate these P-value Distribution Scores 
by choosing particular values for the variables below.

<p><form action='$this_page#top2' method='get'>
<input type='hidden' name='order' value='$order'>
<table border='0' cellspacing=0>

<tr>
<td align='right'>&nbsp;Phenotype:</td>
<td align='left'><select name='pheno'>
[ad_generic_optionlist $phenotype_list_pretty \
	$phenotype_list $QQpheno]
</select></td>
<td align='right'>&nbsp;SNP&nbsp;type:</td>
<td align='left' colspan='2'><select name='snp_type'>
[ad_generic_optionlist [list all missense "other than missense"]  \
	[list all missense not_missense] $QQsnp_type]
</select></td>
</tr>

<tr>
<td align='right'>Sample:&nbsp;</td>
<td align='left' colspan='4'>
<table border='0' cellpadding='0'>
<tr>
<td align='left'><select name='sample'>
[ad_generic_optionlist $sample_list_pretty $sample_list $QQsample]
</select></td>
<td colspan='2'><span class='shrink'>
<i>(for Primary PGA grids only)</i></span></td>
</tr></table>
</td>
</tr>

<tr>
<td align='right'>Model:&nbsp;</td>
<td align='left' colspan='4'>
<table border='0' cellpadding='0'><tr>
<td align='left'><select name='model'>
[ad_generic_optionlist $model_list_pretty $model_list $QQmodel]
</select></td>
<td colspan='2'><span class='shrink'>
<i>(for Primary PGA grids only)</i></span></td>
</tr></table>
</td>
</tr>

<tr>
<td align='right' valign='bottom'>Envir.
factors:</td>
<td align='left'><select name='covar'>
[ad_generic_optionlist $covars_list_pretty $covars_list $QQcovar]
</select></td>
<td colspan='2'><span class='shrink'>
<i>(for Gene-Environment grids only)</i></span></td>
</tr>

<tr>
<td align='right'>
<a name='top2'>P-value threshold:</a></td>
<td align='left'><select name='p_limit'>
[ad_generic_optionlist {"0.05" "0.01" "0.001" "0.0001" } \
	{0.05 0.01 0.001 0.0001} $p_limit]
</select></td>
<td>&nbsp;</td>
<td><input type=submit value='Recalculate'></td>
<td>&nbsp;</td>
</tr>


</form>
</table>

<p> The image displayed next to each P-value Distribution Score is
a thumbnail graph of P-value distributions for that gene (lumping together 
all models/factors, with the 
phenotype/sample/model/factor/SNP-type restrictions as selected above).

Click any thumbnail to view a more detailed version of that graph. </p>
"

set column_name_row "
<tr>
<th>Gene<br>symbol<br><span class='shrink'><i>(Click to view grids)</i></span></th>
<th>Gene name</th>
<th class='shrink'>Number of SNPs tested</th>
<th class='shrink'>Primary phenotype- genotype association</th>
<th class='shrink'>Gene-environment interaction</th>
</tr>
"


append page "<table border=1 cellpadding=1>"
append page "<font size='-1'>"
append page $column_name_row

set href_with_vars "$this_page?"
# 11/13/04 Covars or covar?
append href_with_vars  [export_url_vars p_limit pheno sample model covar snp_type]

append page "<tr>"
if {$order != "symbol"} {
    append page "<th>(<a href='$href_with_vars&order=symbol#top2' class='shrink'>sort</a>)</th>"
} else {
    append page "<th class='shrink'>(sorted)</th>"
}
if {$order != "name"} {
    append page "<th>(<a href='$href_with_vars&order=name#top2' class='shrink'>sort</a>)</th>"
} else {
    append page "<th class='shrink'>(sorted)</th>"
}
if {$order != "num_snps"} {
    append page "<th>(<a href='$href_with_vars&order=num_snps#top2' class='shrink'>sort</a>)</th>"
} else {
    append page "<th class='shrink'>(sorted)</th>"
}
if {$order != "pri_score"} {
    append page "<th>(<a href='$href_with_vars&order=pri_score#top2' class='shrink'>sort</a>)</th>"
} else {
    append page "<th class='shrink'>(sorted)</th>"
}
if {$order != "gei_score"} {
    append page "<th>(<a href='$href_with_vars&order=gei_score#top2' class='shrink'>sort</a>)</th>"
} else {
    append page "<th class='shrink'>(sorted)</th>"
}
##########

#ns_log Notice "About to loop through gene_info_list_sorted"
#ns_log Notice "whose value is $gene_info_list_sorted"

set row_counter 0
set last_category ""

foreach row $gene_info_list_sorted {
    if { $row_counter >= $num_rows_between_headers } {
	append page $column_name_row
	set row_counter 0
    }
    incr row_counter
    set gene [lindex $row 0]
    set gene_name [lindex $row 1]
    set num_snps [lindex $row 2]
    set pri_score [lindex $row 3]
    set gei_score [lindex $row 4]

    append page "
<tr>
<td><a href='/projects/p5/assoc-gene.tcl?gene=$gene'>$gene</a></td>
<td class='shrink'> $gene_name </td>
"

set show_allbars 1
set url_args_for_page  [export_url_vars gene pheno sample model covar \
   snp_type order p_limit show_allbars]
set url_args_for_image  [export_url_vars gene width height ]


set url_args "width=$width"
append url_args "&height=$height"
append url_args "&sample=$sample"
append url_args "&model=$model"
# covars or covar?
append url_args "&covar=$covar"
append url_args "&pheno=$pheno"
append url_args "&snp_type=$snp_type"
append url_args "&order=$order"
append url_args "&p_limit=$p_limit"

set url_args_pri "grid=pri&ymax=$y_axis_max(pri)&$url_args_for_image"
set url_args_gei "grid=gei&ymax=$y_axis_max(gei)&$url_args_for_image"
append url_args_pri $url_string(pri,$gene)
append url_args_gei $url_string(gei,$gene)

# Improvement 3/29/04: Don't put a database query inside the loop!

set p_stuff $p_limit_class($p_limit)

if { [lsearch $assoc_genes $gene] != -1 } {
    append page "<td align='center'>$num_snps</td>\n"
    append page "<td align='right'>
<table border='0' cellspacing='0' cellpadding='5'><tr>
<td align='center' class='$p_stuff'><span class=\"$p_stuff\">$pri_score</span></td>
<td align='center'><a href='/projects/p5/stats/pv-dist?grid=pri&$url_args_for_page' 
><img src='/cgi/pv-dist-icon.pl?$url_args_pri' width=$width height=$height
 alt=''></a></td>
</tr></table></td>\n"


    append page "<td align='right'>
  <table border='0' cellspacing='0' cellpadding='5'><tr>
<td align='center' class='$p_stuff'><span class=\"$p_stuff\">$gei_score</span></td>
<td align='center'><a href='/projects/p5/stats/pv-dist?grid=gei&$url_args_for_page' 
target='_blank'
><img src='/cgi/pv-dist-icon.pl?$url_args_gei' width=$width height=$height 
alt=''></a></td>
</tr></table></td>\n"
} else {
    ## Why is this here?
    append page "<td align='center'>&nbsp;</td>\n"
}

}

append page "
<tr><td>&nbsp;</td><td style='text-align:right'>&nbsp;</td>
<td>&nbsp;</td>
<td style='text-align:right'><i>Y-axis&nbsp;max:&nbsp;&nbsp;"

append page [format "%2.0f" [expr $y_axis_max(pri) * 100]]
append page "%</i></td><td style='text-align:right'><i>"
append page [format "%2.0f" [expr $y_axis_max(gei) * 100]]
append page "%</i></td>
</font></table>
<br>(<a href='#top2'><em>Back to top</em></a>)<br><br>
"


set page_type "data"
set page_pretty_name "Association Gene List"
set css_link "<link rel='stylesheet' href='/projects/p5/p5.css' type='text/css'>
<style type='text/css'><!--
.shrink { font-size: x-small }
.plim00 { background-color : rgb(51,51,51); color: white; }
.plim0  { background-color : #6699FF  ; color: black } 
.plim1  { background-color : #66FF66  ; color: black }
.plim2  { background-color : yellow ; color: black }
.plim3  { background-color : #FF9933 ; color: black }
.plim3  { background-color : orange ; color: black }
.plim4  { background-color : red; color: white }

--></style>
"
set project_id "0"

ns_db releasehandle $db

pga_page_gen $page $page_type $page_pretty_name  $css_link $project_id


### Edit History ###
#
# 7/7/2004.  Allow restriction by pheno, model, sample, covar; get rid of
#    "interestingness" PL/SQL function.
# 7/8/2004.  Takes forever (5 min) to load.  What's wrong? The sub-sub-query
#   that got a gene-list.  Supply the list in Tcl instead.
# Still needs:  Point out that model & sample work for Pri only, covar for GEI
# 7/9/2004: Fix Sort urls so that model, etc. parameters are passed
#   (with export_url_vars).
# 9/1/2004: Make icons on the fly, using sourced procedures.
# 10/26/04: Use a "group by" query instead of looping over all genes.
# 10/27/04: Create a proc to make the query.
# 10/29/04: No, just put it in a loop.
# 10/31/04: Write a loop to find maximum height of a bar, for graph scaling.
# 11/5/04:  First get the $y_axis_max() thing right, then get the icons
#   looking right, then clean up this page, then let it go live.
# 11/8/04:  Got $y_axis_max() right.  Rename this file from 
#   assoc-gene-list-icon-2.tcl to assoc-gene-list-icon.tcl.  All the older 
#   versions are trash now.  Work with pv-dist3-icon.pl.  What's with the 
#   height of GBE1's green bar?  I think it's OK.
# 11/13/04: Change script name from assoc-gene-list-icon to assoc-gene-list.tcl
#   Troublesome: export_url_vars should be the cleanest solution to the problem
#   of having to write three URLs with args: one for (sort), one
#   for Perl, one for pv-dist3.tcl. And don't forget Form variables.
# 11/15/04: Create files for thumbnails instead of having them created on the
#   fly.  Variables: gene-grid-model-sample-covar-snp_type-pheno-ymax ...
#   Hey ... if ymax is a variable, then there's no way to make a finite 
#   number of grids, assuming the genes in the list change ... but that
#   won't happen unless I introduce a "My Genes", or allow filtering by
#   Gene Category ... I'll skip the image files and just keep creating the
#   icons on the fly, then.
# 11/17/04.  Changing pv-dist3.tcl to pv-dist.tcl, and pv-dist3-icon.pl to
#   just pv-dist-icon.pl.
# 11/23/04. Move from dev10 to acs10.  Add navigation bar.
# 12/1/04.  Tidy up.  Also 12/7/04.
# 12/7/04.  Add $p_limit_class() <span> for displaying PVD score in color.
#
#
##############################################################
# Copyright (c) 2003-2005 Harvard Medical School
# All Rights Reserved.
# Distributed under the GNU General Public License.
##############################################################
