# Supplementary material for: Phenotype-genotype association grid: a convenient method for summarizing multiple association analyses
Source: BMC Genet. 2006 May 22;7:30. doi: 10.1186/1471-2156-7-30 (PMC1526453; doi:10.1186/1471-2156-7-30)
Supplement: Additional File 2 — "pga-grid-v1.01-readme.htm" is an HTML-format file that lists and describes each of the files contained in Additional File 1, pga-grid-v1.01-src.zip. [file 1471-2156-7-30-S2.zip › pga-grid-v1.01/assoc-gene.tcl.txt]

# assoc-gene.tcl
#   Displays PGA Grid thumbnails for all SNPs in a given gene.
#
# Programmer: Steve DePalma, depalma@rascal.med.harvard.edu
#
# PGA Grid ver. 1.01
# The most recent version of PGA Grid software is available from
# the CardioGenomics website at
# http://cardiogenomics.med.harvard.edu/src/pga-grid/

load /usr/lib/graphviz/libgdtclft.so
set webbase "[ad_parameter PathToACS]/www/projects/p5"
#set font_name /usr/local/jdk1.2.2/jre/lib/fonts/LucidaSansRegular.ttf

# After development phase, move these to the shared tcl directory.
source "[ad_parameter PathToACS]/www/projects/p5/p5-defs.tcl"
source "[ad_parameter PathToACS]/www/projects/p5/gei/p5-gei-defs.tcl"

set batch "any"
set pretty_batch(any) "any"
set pretty_batch(1) "1"
set pretty_batch(2) "2"
set pretty_batch(3) "3"
set freeze "hg16"

set_the_usual_form_variables
# gene

if {$batch == "any"} {
    set batch_clause ""
} else {
    set batch_clause "and s.pga_grid_batch = $batch"
}

if { ! [info exist pretty_batch($batch)] } {
    set pretty_batch($batch) $batch
}

set db [ns_db gethandle]

set snp_list [database_to_tcl_list_list $db "
select s.snp_id, s.snp_name, ucsc.chrom, 
to_char(ucsc.pos, '999,999,999,999') as pos,
s.type, ucsc.freeze, s.pga_grid_batch,
hw.prob
from p5_snps s, p5_snp_ucsc ucsc, p5_hw hw
where gene = '$gene' 
and s.snp_id in (
 select distinct p2.snp_id from p5_pvalues p2, p5_snps s2
 where p2.snp_id = s2.snp_id and s2.gene = '$gene'
)
and s.snp_id = ucsc.snp_id (+)
and s.snp_id = hw.snp_id (+)
and (ucsc.freeze = '$freeze' or ucsc.freeze is null)
$batch_clause
order by ucsc.pos"]


set model_list [list "general" "additive" "dominant" "recessive"]
set meas_list  [list "LVM" "LVID" "LVWT" "AoR" "LA"]

set gene_name [database_to_tcl_string $db "
select gene_name from cg_genes where gene = '$gene'"]

set has_genosnp_page_p [database_to_tcl_string_or_null $db "
select has_genosnp_page_p from cg_genes where gene = '$gene'"]

set page "
[p5_nav_overview 1 0]&nbsp;&gt; 
[p5_nav_assoc_results 1 0]&nbsp;&gt;
[p5_nav_assoc_gene $gene 0 0]
"


set old_nav_bar "<p><a name='top'></a><a href='/genes/gene-list?display=assoc'>Candidate Gene List</a> &gt;
<a href='/genes/one-gene?gene=$gene'>$gene</a> &gt; 
Summary Results for $gene</p>"

append page "<h2> Phenotype-genotype association analysis results for SNPs in 
$gene_name (<a href='/genes/one-gene?gene=$gene'>$gene</a>)</h2>\n"

append page "
<p> Each thumbnail image below illustrates the results of multiple
phenotype/genotype association comparisons 
between echocardiographic phenotypes
in Framingham Heart Study Offspring subjects
and their SNP genotypes.  The 8 x 18 grid on the left illustrates
associations analyzed with a variety of samples,
covariates, and inheritance models.  The 6 x 6 grid on the right
illustrates gene-environment interactions between six phenotypes and
six environmental factors (covariates), using the general inheritance 
model.
</p>

<p> The color of a cell indicates the strength of the association (see the 
<a href='#color_key'>color key</a>) based on the P-value 
of the comparison.  Grids are sorted by physical map position in the 
<a href='http://genome.cse.ucsc.edu/' target='_blank'>UCSC Golden Path</a>
$freeze freeze.
</p>

<p> Click on a phenotype-genotype association grid
to view detailed data and graphs for that SNP.
</p>
"

set square 5
set border 1
set divider 1
set pv1 1
set div_color black
set bkgd blue
#set bkgd lt_azure
if { ![info exists snp_id] } {
    set snp_id 78
}
# Note: Min square is 2, min border is 1, min divider is 2 (or 0).
set width [expr 18 * $square + 17 * $divider + 2 * $border ]
set height [expr 8 * $square + 7 * $divider + 2 * $border ]


if { ![empty_string_p $snp_list] } {
    append page "<table border=1 cellpadding=3 cellspacing=0>
 <tr><th class='td1' colspan=2>PGA Grid</th>
     <th class='td1' colspan=5>&nbsp;</th></tr>
<tr><th class='td1'>phenotype- genotype association</th>
<th class='td1'>gene- environment interaction</th>
<th class='td1'>SNP</th>
<th class='td1'>Position</th>
<th class='td1'>Type</th>
<th class='td1'>Batch</th>
<th class='td1'>HW Equilibrium</th></tr>
"

}


set gei_width  [lindex [p5_gei_icon_dimensions ] 0]
set gei_height [lindex [p5_gei_icon_dimensions ] 1]


## 3/31/03; sort by ucsc position
proc ucsc_sort { a b } {
    set a0 [lindex $a 3]
    set b0 [lindex $b 3]
    if { $a0 < $b0 } {
	return -1
    } elseif { $a0 == $b0 } {
	return 0 
    } else {
	return 1
    }
}


foreach s [lsort -command ucsc_sort  $snp_list ] {
    set snp_id   [lindex $s 0]
    set locus_id $snp_id         ;# for gei; 2/22/04
    set snp_name [lindex $s 1]
    set chrom    [lindex $s 2]
    set pos      [lindex $s 3]
    set type     [lindex $s 4]
#    set freeze   [lindex $s 5]
    set pga_grid_batch [lindex $s 6]
    set prob     [lindex $s 7]


## 9/12/03: Don't forget to change the "-icon-NN.png" bit in assoc-search-2.tcl
## as well, if I change it here. And in assoc-all-icons.tcl
    append page "<tr><td><a 
    class='grid-icon'
    href='assoc-grid-frame?snp_id=$snp_id'><img
    src='images/$gene/${snp_id}-icon-03.png'  border=2 align=center
    width=$width height=$height></td>\n"

    if { [file exists [p5_gei_icon_system_filename $locus_id]] } {
	append page "<td align=center><a class='grid-icon'
	href='/projects/p5/gei/gei-grid-frame?snp_id=$locus_id'><img
	src='[p5_gei_icon_url $locus_id]'  border=2 align=center
	width=$gei_width height=$gei_height></td>"
    } else {
	append page "<td>&nbsp;</td>"
    }

    if { $has_genosnp_page_p == "t" } {
	append page "
      <td class='td1'><a href='/projects/c08/genes/geno/${gene}_pub_SNPs.html' 
	target='_blank'>$snp_name</a></td>"
    } else {
	append page "<td class='td1'>$snp_name</td>"
    }
	
    if { ! [info exist pretty_batch($pga_grid_batch)] } {
	set pretty_batch($pga_grid_batch) $pga_grid_batch
    }

    append page "
    <td class='td1'>&nbsp;chr${chrom}:$pos&nbsp;</td>
    <td class='td1'>&nbsp;$type&nbsp;</td>
    <td class='td2'>&nbsp;$pretty_batch($pga_grid_batch)&nbsp;</td>"


set hw_result [p5_hw_result $prob]

if { $hw_result == "&nbsp;" } {
    append page "<td class='td2'>$hw_result</td>"
} else {
    append page "<td class='td2'>&nbsp;<a href="
    append page "'/projects/p5/hw/one-snp-hw?snp_id=$snp_id'>$hw_result</a></td>"
}

append page "</tr>\n"


    set query "
select p5_pvalue_class(pvalue)
from p5_pvalues
where snp_id = $snp_id
order by 
 p5_array_model_order(model),
 p5_array_covars_order(covars),
 p5_array_pheno_order(phenotype),
 p5_array_sample_order(sample)
"
set pvclasses [database_to_tcl_list $db $query]


set im [gd create $width $height]
# The background color is the one allocated first from a new image.
set black  [gd color new $im 0 0 0]
set white  [gd color new $im 255 255 255]
set red    [gd color new $im 255 0 0]
set yellow [gd color new $im 255 255 0]
set orange [gd color new $im 255 102 0]
#set green [gd color new $im 0 255 0]
#set blue [gd color new $im 0 0 255]
set lt_green [gd color new $im 102 255 102]
set med_gray [gd color new $im 102 102 102]
set lt_gray  [gd color new $im 153 153 153]
set vlt_gray [gd color new $im 204 204 204]
set blue     [gd color new $im 0   0   255]
set lt_azure [gd color new $im 102 153 255]
set dark_gray [gd color new $im 51 51 51]

# colors for pvalue-class
set pv(pv0) [set $bkgd]
set pv(pv1) $lt_green
set pv(pv2) $yellow
set pv(pv3) $orange
set pv(pv4) $red
set pv(pv00) $dark_gray

set p 0
set x1 $border; set y1 $border
for {set j 0} {$j < 8} {incr j} {
    set y2 [expr $y1 + $square - 1]
    for {set i 0} {$i < 18} {incr i} {
	set x2 [expr $x1 + $square - 1]
	set pvclass [lindex $pvclasses $p ]

	gd fillrectangle $im $pv($pvclass) $x1 $y1 $x2 $y2
	incr p
	set x1 [expr $x2 + $divider + 1]
    }
    set y1 [expr $y2 + $divider + 1]
    set x1 $border
}

set filename "$snp_id-icon-03.png"
set out [open $webbase/images/$gene/$filename w]
gd writePNG $im $out
close $out
gd destroy $im

}

if { ![empty_string_p $snp_list] } {
    append page "</table>\n"
}

append page "<p> [p5_assoc_color_key]"

#append page "\n<br clear=right><hr clear=right>\n"
ns_db releasehandle $db


set page_type "data"
set project_id 232
set title "PGA Grids for SNPs in gene $gene"

set css_link "
<link rel='stylesheet' href='p5.css' type='text/css'>
<script language='JavaScript' src='p5.js'></script>
<style type='text/css'>
th { background-color: white; font-weight: bold; }
.pv0 { background-color: blue; color: white; }
A.grid-icon:link { color: black }
A.grid-icon:visited { color: purple }
</style>
"

pga_page_gen $page $page_type $title  $css_link $project_id


### Edit History ###
#
# 3/31/03: add "and pga_grid_p = 't'", now that I've added another 
#  thousand SNPs to p5_snps.
# 5/15/03.  Add ability to display UCSC positions, commified.
# 5/21/03.  Now displaying second batch of SNPs.  Requires distinction
#   between hg11 and hg13 freeze positions.
# 9/16/03.  Now that we've got a single freeze position for all SNPs,
#   there's no point in having a column for "freeze".  Just mention the
#   freeze in the text.
# 11/5/03.  Hardy-Weinberg Equilib now displayed pass/fail/borderline.
#   but I didn't actually move that to acs10 until 2/22/04.
# 2/22/04.  Link "pass/fail" to the Hardy-Weinberg page.
#   Add column for GEI grid.  Modify text to explain this.
# 2/25/04.  Modify for Batch 3 grids.  Freeze now hg16.
# 6/29/04.  Check that a GENE_pub_SNPs.html page exists before linking to it.
# 11/23/04. Allow $pretty_batch($batch) to take the value of $batch 
#   or $pga_grid_batch

###############################################################
# Copyright (c) 2002-2005 Harvard Medical School
# All Rights Reserved.
# Distributed under the GNU General Public License.
###############################################################
