# Supplementary material for: Phenotype-genotype association grid: a convenient method for summarizing multiple association analyses
Source: BMC Genet. 2006 May 22;7:30. doi: 10.1186/1471-2156-7-30 (PMC1526453; doi:10.1186/1471-2156-7-30)
Supplement: Additional File 2 — "pga-grid-v1.01-readme.htm" is an HTML-format file that lists and describes each of the files contained in Additional File 1, pga-grid-v1.01-src.zip. [file 1471-2156-7-30-S2.zip › pga-grid-v1.01/assoc-grid.tcl.txt]

# assoc-grid.tcl
#   A way of visualizing the p-values in SNP association
#   experiments.

# Programmer: Steve DePalma, depalma@rascal.med.harvard.edu
#
# PGA Grid ver. 1.01
# The most recent version of PGA Grid software is available from
# the CardioGenomics website at
# http://cardiogenomics.med.harvard.edu/src/pga-grid/

# After development phase, move this to the shared tcl directory.
source "[ad_parameter PathToACS]/www/projects/p5/p5-defs.tcl"

set_the_usual_form_variables 1
# required: snp_id 
# frame is optional, but in reality it's always true.
if { ![info exists frame] || [empty_string_p $frame] } {
    set frame 1
}

## Toggle this to 1 if any cells in the Grid have a too-low N.
set has_n_below_threshold 0

set pv_query "
select p5_pvalue_class(pvalue)
from p5_pvalues
where snp_id = $snp_id
order by 
 p5_array_model_order(model),
 p5_array_covars_order(covars),
 p5_array_pheno_order(phenotype),
 p5_array_sample_order(sample)
"

## Add n_query 9/2/2003, for crosshatching indication (low n).
set n_query "
select decode(p.phenotype, 'AoR6', n.n2, 'LA6', n.n2, 'FS6', n.n3, n.n1) as n0
from p5_pvalues p, p5_n n
where p.snp_id = n.snp_id
and p.sample = n.sample
and p.covars = n.covars
and n.genogroup = decode(p.model, 'dom', 3, 1)
and p.snp_id = $snp_id
order by 
 p5_array_model_order(p.model),
 p5_array_covars_order(p.covars),
 p5_array_pheno_order(p.phenotype),
 p5_array_sample_order(p.sample)
"

set db [ns_db gethandle]
set pclasses [database_to_tcl_list $db $pv_query]
set nlist    [database_to_tcl_list $db $n_query]

set snp_name [database_to_tcl_string $db "select snp_name from 
  p5_snps where snp_id = $snp_id"]
set gene [database_to_tcl_string $db "select gene from 
  p5_snps where snp_id = $snp_id"]

set has_genosnp_page_p [database_to_tcl_string_or_null $db "
select has_genosnp_page_p from cg_genes where gene = '$gene'"]

set linked_snpname $snp_name
if { $has_genosnp_page_p == "t" } {
    set linked_snpname "
<a href='/projects/c08/genes/geno/${gene}_pub_SNPs.html' target='_blank'
>$snp_name</a>"
}


set topheader "
<tr>

<td><strong>$snp_name</strong></td><td align='right'><a href='javascript:;'
onClick='p5_help(\"phenotype\")'>Phenotype</a></td>

<th class='help' colspan=3><a href='javascript:;' onClick='p5_help(\"LVM\")'>LVM</a></th>
<th class='help' colspan=3><a href='javascript:;' onClick='p5_help(\"LVID\")'>LVID</a></th>
<th class='help' colspan=3><a href='javascript:;' onClick='p5_help(\"LVWT\")'>LVWT</a></th>
<th class='help' colspan=3><a href='javascript:;' onClick='p5_help(\"FS\")'>FS</a></th>
<th class='help' colspan=3><a href='javascript:;' onClick='p5_help(\"AoR\")'>AoR</a></th>
<th class='help' colspan=3><a href='javascript:;' onClick='p5_help(\"LA\")'>LA</a></th>
</tr>
<tr>
"

#<th class='MF'>M</th><th class='MF'>F</th><th class='MF'>MF</th>
#<th class='MF'>M</th><th class='MF'>F</th><th class='MF'>MF</th>
#<th class='MF'>M</th><th class='MF'>F</th><th class='MF'>MF</th>
#<th class='MF'>M</th><th class='MF'>F</th><th class='MF'>MF</th>
#<th class='MF'>M</th><th class='MF'>F</th><th class='MF'>MF</th>
#<th class='MF'>M</th><th class='MF'>F</th><th class='MF'>MF</th>

append topheader "<tr><td align='center' valign='bottom'><a
href='javascript:;' onClick='p5_help(\"model\")'>Model</a></td>\n"
append topheader "<td><a href='javascript:;' onClick='p5_help(\"covariates\")'
>Covariates</a>&nbsp;\\&nbsp;<a href='javascript:;'
onClick='p5_help(\"sample\")'>Sample</a></td>"

for {set i 0} {$i<6} {incr i} {
    foreach sex {"M&nbsp;"  "F&nbsp;"  MF} {
	append topheader "<th>$sex</th>"
    }
    append topheader "\n"
}
if ($frame) {
    set popup_or_frame "the frame below"
} else {
    set popup_or_frame "a popup window"
}

set html "
<a target='_blank' href='/home'
><img src='/images_pga_02/cg_smaller-logo.jpg' alt='home'
height='65'  width='131' border='0'></a>
[p5_nav_overview 1 1]&nbsp;&gt; 
[p5_nav_assoc_results 1 1]&nbsp;&gt;
[p5_nav_assoc_gene $gene 1 1]&nbsp;&gt;
[p5_nav_assoc_grid $snp_id $snp_name 0 0]

<h3><a name='top1'> Phenotype-genotype </a> association grid
for SNP $linked_snpname
in gene <a href='/genes/one-gene?gene=${gene}' target='_blank'
>$gene</a></h3>

<p> The grid below displays the strengths of 144 statistical associations 
between 
echocardiographic phenotypes (LVM, LVID, LVWT, FS, AoR, LA) 
in Framingham Heart Study Offspring subjects
and their SNP genotypes, analyzed with a variety of samples 
(men only, women only, men & women),
covariates (sex & age vs. multivariate), and genetic models (general,
additive, dominant, recessive). 
The color of a cell indicates the strength of the association (see the 
<a href='#color_key'>color key</a>) based on the P-value for ANOVA testing. 
</p>

<!-- Put a table within a table cell. -->
<table border=0 cellpadding=0 cellspacing=2>
<tr><td><a name='top2'></a>
<table border=1 cellpadding=0 cellspacing=0 >
$topheader
"


# variable "p" loops through the values in pclasses.
set p 0
set start_new_row 1  
foreach mod {gen add dom rec} {
    foreach cov {a ahwkSDH} {
	append html "<tr>"
	if { $start_new_row } {
	    append html "<th rowspan='2'>"
	    append html "[p5_param_info "short_name" "mf" "model" $mod]</th>"
	    set start_new_row 0
	} else {
	    set start_new_row 1
	}
	append html "<th>[p5_param_info "short_name" "mf" "covars" $cov]</th>"

	foreach ph {LVM6 LVID6 LVWT6 FS6 AoR6 LA6} {
	    foreach sam {m f mf} {
		set url_args \
	          "snp_id=$snp_id&sample=$sam&covars=$cov&model=$mod&pheno=$ph"
		append html "<td class=[lindex $pclasses $p]><a class=cell "
		if {$frame} {
		    append html \
			    "href='lsm-graph?$url_args' target='graph_frame'"
		} else {
		    append html \
			    "href='javascript:graph_window2(\"test-graph.tcl?"
		    append html "$url_args\")'"
		}

		### Wrap this append in an if statement, 9/2/2003.
		if { [lindex $nlist $p] >= [p5_n_threshold] } {
		    append html ">&nbsp;&nbsp;&nbsp;</a></td>"
		} else {
		    set has_n_below_threshold 1
		    append html ">&nbsp;*&nbsp;</a></td>"
		}
		### end 9/2/2003 modification.
		
		incr p
	    }
	}
	append html "</tr>\n"
    }
}

# Close the grid table, remembering that it's within a TD.
append html "\n</table></td>\n"

append html "<td valign='top'><i>
Click on a colored cell at the left to view a graph of 
least squares means/standard errors of pooled data in $popup_or_frame.</i>\n"

if {$has_n_below_threshold} {
    append html "<p>&nbsp;<strong><font size='+0'>*</font>
</strong>&nbsp;A genotype category in this cell
has fewer than [p5_n_threshold] subjects, and results therefore may 
represent unstable estimates. </p>\n"
}
append html "</td></tr></table>\n<br>\n"

append html [p5_assoc_color_key]
append html [p5_pvalue_caveat]

ns_db releasehandle $db

set title "Genotype/phenotype associations, $gene : $snp_name"
set project_id 232

set head_stuff "
<link rel='stylesheet' href='p5.css' type='text/css'>
<script language='JavaScript' src='p5.js'></script>
"

## These lines needed for ns_return; depalma 1/10/03.
set full_page "<html><head><title>$title</title>
<link rel='stylesheet' href='/style.css' type='text/css'>
<style type='text/css'>
a.cell:link   { color:black }
a:visted { color:black }
a.cell:active { color:black }
</style>
<meta http-equiv='Content-Type' content='text/html;charset=iso-8859-1'>
"
append full_page $head_stuff
append full_page "</head><body bgcolor='white' text='black'>\n"
append full_page $html
append full_page "</body></html>"

ns_return 200 text/html $full_page


### Edit History ###
#
# depalma at post.harvard, 11/22/2002
# Revised 12/20/2002, 12/31/2002, Jan 2003
# Modified 9/2/2003 to add a hashmark to crosshatched cells.
# 7/1/2004; Link to GENE_pub_SNPs.html only if has_genosnp_page_t is "t".

###############################################################
# Copyright (c) 2002-2005 Harvard Medical School
# All Rights Reserved.
# Distributed under the GNU General Public License.
###############################################################
