# Supplementary material for: Phenotype-genotype association grid: a convenient method for summarizing multiple association analyses
Source: BMC Genet. 2006 May 22;7:30. doi: 10.1186/1471-2156-7-30 (PMC1526453; doi:10.1186/1471-2156-7-30)
Supplement: Additional File 2 — "pga-grid-v1.01-readme.htm" is an HTML-format file that lists and describes each of the files contained in Additional File 1, pga-grid-v1.01-src.zip. [file 1471-2156-7-30-S2.zip › pga-grid-v1.01/assoc-results.tcl.txt]

# assoc-results.tcl
#   Combine restricted candidate gene list and search-by-Pvalue on one page.
#   A starting place for viewing association analysis results (PGA Grids).
#   Also known as "assoc-search.tcl".
#
# Programmer: Steve DePalma, depalma@rascal.med.harvard.edu
#
# PGA Grid ver. 1.01
# The most recent version of PGA Grid software is available from
# the CardioGenomics website at
# http://cardiogenomics.med.harvard.edu/src/pga-grid/
################################################################

# After development phase, move this to the shared tcl directory.
source "[ad_parameter PathToACS]/www/projects/p5/p5-defs.tcl"

set title "Results of association analyses between 
echocardiographic phenotype and SNP genotype"

set phenotype_list  [list any LVM6 LVID6 LVWT6 FS6 AoR6 LA6]
set phenotype_list_pretty [list "any phenotype" "LV Mass" \
  "LV Internal Diameter" "LV Wall Thickness" \
  "Fractional Shortening" "Aortic Root" "Left Atrial dimension"]

set db [ns_db gethandle]
set num_pri_genes [database_to_tcl_string $db "
select count(distinct(gene)) from p5_pvalues p, p5_snps s
where p.snp_id = s.snp_id"]
set num_pri_icons [database_to_tcl_string $db "
select count(distinct(snp_id)) from p5_pvalues"]
set num_gei_genes [database_to_tcl_string $db "
select count(distinct(gene)) from p5_gei_pvalues p, p5_snps s
where p.snp_id = s.snp_id"]
set num_gei_icons [database_to_tcl_string $db "
select count(distinct(snp_id)) from p5_gei_pvalues"]
ns_db releasehandle $db


set page "
[p5_nav_overview 1 0]&nbsp;&gt; 
[p5_nav_assoc_results 0 0]
"

append page "<h2>$title</h2>"

append page "
<p> <strong>Display results by gene:</strong> 
<br>View a list of genes in which phenotype-genotype association analyses 
and/or gene-environment studies
have been performed 
between echocardiographic phenotype and SNP genotype:

<!--
<form action='/genes/gene-list' method='get' name='genesearch'>
sorted by&nbsp;
<input type='hidden' name='display' value='assoc'>
<select name='order'>
[ad_generic_optionlist \
        {"gene symbol" "gene name" "gene category" "chromosome"} \
	{symbol name category chrom} "symbol"]
</select>.
<p><input type='submit' value='Show genes'></p>
</form>
-->

<ul>
<li> <a href='/genes/gene-list?display=assoc'>alphabetical list of genes</a>
   </li>
<li> <a href='/projects/p5/stats/assoc-gene-list'
>genes ranked by P-value Distribution Score</a>, with thumbnail graphs 
(slower to load)</li>
</ul>

<br>
<hr width='65%'>
"

append page "
<p> <strong>View all PGA Grid thumbnail images for cardiac structure and function</strong>
</p>
<ul>
<li><a href='/projects/p5/assoc-all-icons'>primary phenotype-genotype 
  associations</a>
  ($num_pri_icons SNP thumbnails in $num_pri_genes genes) </li>
<li><a href='/projects/p5/gei/gei-all-icons'>gene-environment interactions</a>
  ($num_gei_icons SNP thumbnails in $num_gei_genes genes) </li>
</ul>
<br>
<hr width='65%'>
"

append page "<form action='assoc-search-2.tcl' method='get' name='pvsearch'>
<input type='hidden' name='sample' value='any'>
<input type='hidden' name='covars' value='any'>
<input type='hidden' name='model'  value='any'>

<p><strong>Find SNPs with significant phenotype/genotype 
associations</strong></p>

<p>where P-value is less than&nbsp;&nbsp;
<select name='pvalue'>
<option  value='1.00'>1.00<br>
<option  value='0.05'>0.05<br>
<option  value='0.01'>0.01<br>
<option  value='0.001' SELECTED>0.001<br>
<option  value='0.0001'>0.0001<br>
</select>

and phenotype is&nbsp;&nbsp;
<select name='pheno'>
[ad_generic_optionlist $phenotype_list_pretty $phenotype_list 'any']
</select>


<table border=0><tr><td rowspan='2'>and grid type is&nbsp;</td>
<td style='text-align:left'>
<input type='radio' name='grid' value='pri' CHECKED
>primary&nbsp;phenotype-genotype&nbsp;association,&nbsp;or</td>
<tr><td style='text-align:left'
><input type='radio' name='grid' value='gei'
>gene-environment&nbsp;interaction</td>
</tr></table>


<p>
<input type='submit' value='Find SNPs'>
</form>
<br><br>"

#  This is probably overdoing the search capabilities, so remove it for now.
append discarded_page " <!--
<form action='gei-search-2.tcl' method='get' name='pvgeisearch'>
<p><strong>Find SNPs with significant gene-environment interactions
</strong></p>

<p>where P-value is less than&nbsp;&nbsp;
<select name='pvalue'>
<option  value='0.05'>0.05<br>
<option  value='0.01'>0.01<br>
<option  value='0.001' SELECTED>0.001<br>
<option  value='0.0001'>0.0001<br>
</select>


and phenotype is&nbsp;&nbsp;
<select name='pheno'>
<option value='any'>any phenotype
<option value='LVM6'>LVM
<option value='LVID6'>LVID
<option value='LVWT6'>LVWT
<option value='FS6'>FS
<option value='AoR6'>AoR
<option value='LA6'>LA
</select>

<p>

and environmental factor is&nbsp;&nbsp;
<select name='pheno'>
<option value='any'>any factor
<option value='male'>sex
<option value='age60up'>age
<option value='obese6'>body mass index
<option value='htn6'>hypertension
<option value='hrx6'>hypertension medication
<option value='smoke6'>smoking
</select>.


<p>
<b><font color=red>NOT WORKING YET!    
***<input type='submit' value='Find SNPs'>***
</font></b>
</form>
-->
"
# Use ad_db_select_widget to create a select box for gene category,
# at some point in the future.

set head_stuff ""
set project_id 232

pga_page_gen $page "data" $title $head_stuff $project_id


### Edit History ###
#
# 1/24/2003.
# 11/23/04.  Add assoc-gene-list.tcl (pv-stats icons), and
#   search-GEI-by-pvalue (finally).
# 12/1/04. Tidied up.

###############################################################
# Copyright (c) 2002-2005 Harvard Medical School
# All Rights Reserved.
# Distributed under the GNU General Public License.
###############################################################
