# Supplementary material for: Phenotype-genotype association grid: a convenient method for summarizing multiple association analyses
Source: BMC Genet. 2006 May 22;7:30. doi: 10.1186/1471-2156-7-30 (PMC1526453; doi:10.1186/1471-2156-7-30)
Supplement: Additional File 2 — "pga-grid-v1.01-readme.htm" is an HTML-format file that lists and describes each of the files contained in Additional File 1, pga-grid-v1.01-src.zip. [file 1471-2156-7-30-S2.zip › pga-grid-v1.01/assoc-search-2.tcl.txt]

# assoc-search-2.tcl
#
# Programmer: Steve DePalma, depalma@rascal.med.harvard.edu
#
# PGA Grid ver. 1.01
# The most recent version of PGA Grid software is available from
# the CardioGenomics website at
# http://cardiogenomics.med.harvard.edu/src/pga-grid/
################################################################

# After development phase, move this to the shared tcl directory.
source "[ad_parameter PathToACS]/www/projects/p5/p5-defs.tcl"

set webbase "[ad_parameter PathToACS]/www/projects/p5"

ad_page_variables {
    { grid   pri }
    { pheno  any }
    { sample any }
    { model  any }
    { covars any }
    { pvalue 0.001 }
}

regsub 6 $pheno "" trimmed_pheno

if { $grid == "gei" } {
    set pvalue_table_name "p5_gei_pvalues"
} else {
    set pvalue_table_name "p5_pvalues"
}

set pretty_batch(any) "any"
set pretty_batch(1) 1
set pretty_batch(2) 2
set pretty_batch(3) 3
set pretty_batch(4) 4
set pretty_batch(5) 5
set pretty_batch(6) 6
set pretty_batch(7) 7
set pretty_batch(8) 8
set pretty_batch(9) 9

set title "Association search results"
set page "
[p5_nav_overview 1 0]&nbsp;&gt; 
[p5_nav_assoc_results 1 0]&nbsp;&gt;
Search results
"

append page "<h2> $title </h2>"
append page "<p><b>SNPs showing the strongest associations with  "
if { $pheno == "any" } {
    append page "any phenotype.</b></p>\n"
} else {
    append page "the $trimmed_pheno ([p5_pheno_info $pheno]) phenotype:</b></p>\n"
}

append page "<p> Search criterion: <strong>P &lt; $pvalue</strong> \n"

## allow for searches on multiple categories.
if { [string compare $sample "any"] == 0 } {
    set QQsample "m','f','mf"
}

if { [string compare $covars "any"] == 0 } {
    set QQcovars "ahwkSDH','a"
}
if { [string compare $model "any"] == 0 } {
    set QQmodel "gen','add','dom','rec"
}
if { [string compare $pheno "any"] == 0 } {
    set QQpheno "LVM6','LVID6','LVWT6','FS6','AoR6','LA6"
}


set query "select 
s.snp_id, snp_name, gene,
 to_char(min(pvalue), '0.0000') as min_pvalue, pga_grid_batch, hw.prob
from p5_snps s, $pvalue_table_name p, p5_hw hw
where s.snp_id = p.snp_id
and s.snp_id = hw.snp_id (+)
and pvalue < $pvalue
and trim(phenotype) in ('$QQpheno')
group by s.snp_id, snp_name, gene, pga_grid_batch, hw.prob
order by  min(pvalue), s.gene, s.snp_id
"

set db [ns_db gethandle]
set selection [ns_db select $db $query]

set not_found_text "<p> No SNPs found with those criteria. </p>"
append not_found_text "<p> <a href='assoc-search.tcl'><em>Search again</em></a>.</p>"
set i 0

set found_text "
<p> Click on the thumbnail image of a phenotype-genotype association grid
below to view detailed data and graphs for that SNP.</p>

<table border cellpadding=3>
<tr>
 <th>SNP name</th>
 <th>gene</th>
 <th>batch</th>
 <th>HW equilib</th>
 <th>smallest P-value</th>
 <th>PGA Grid</th>
</tr>"


set line_counter 0
while { [ns_db getrow $db $selection] } {
    set_variables_after_query
    if {  $min_pvalue < 0.0001 } {
	set min_pvalue "&lt; 0.0001"
    }
    
    incr i
    if { ! [info exist pretty_batch($pga_grid_batch)] } {
	set pretty_batch($pga_grid_batch) $pga_grid_batch
    }

    append found_text "<tr>
    <td><a href='/projects/c08/genes/geno/${gene}_pub_SNPs.html'>$snp_name</a></td>
    <td><a href='/projects/p5/assoc-gene?gene=$gene'>$gene</a></td>
    <td>$pretty_batch($pga_grid_batch)</td>
    "


    set hw_result [p5_hw_result $prob]

    if { $hw_result == "&nbsp;" } {
	append found_text "<td>$hw_result</td>"
    } else {
	append found_text "<td>&nbsp;<a href="
	append found_text "'/projects/p5/hw/one-snp-hw?snp_id=$snp_id'>$hw_result</a></td>"
    }

    append found_text "<td>$min_pvalue</td><td>"
    
    if { $grid == "gei" } {
	append found_text "<a href='gei/gei-grid-frame.tcl?snp_id=$snp_id'
	><img src='gei/images/icons/gei-$snp_id-icon-[p5_gei_icon_version].png'></a>"
    } else {
	append found_text "<a href='assoc-grid-frame.tcl?snp_id=$snp_id'
	><img src='images/$gene/$snp_id-icon-[p5_assoc_icon_version].png'></a>"
    }
    
    append found_text "</td></tr>\n"
    
    incr line_counter
}


#set filename "$snp_id-icon-01.gif"
#set out [open $webbase/images/$gene/$filename w]
#gd writeGIF $im $out

append found_text "</table>"
append found_text "<P></p>"

append page "<br> <strong>$line_counter</strong> SNPs were found.</p>"

if { $i == 0 } {
    append page $not_found_text
} else {
    append page $found_text
}

append page [p5_pvalue_caveat]

ns_db releasehandle $db

set head_stuff "
<style type='text/css'>
th  { color: black; background-color: silver }
td.p0, td.p1, td.p2, td.p3, td.p4  { text-align: center }
 .pv0  { background-color : white ; }
 .pv1  { background-color : #66FF66  }
 .pv2  { background-color : yellow }
 .pv3  { background-color : orange }
 .pv4  { background-color : red; color: white }

 .ph-head {
     text-decoration : underline; 
 }
 td td td { text-align: center }
 th  a.link.ttip { text-decoration : none;}
</style>
<script language='JavaScript' src='p5.js'></script>
"

set project_id 232

pga_page_gen $page "data" $title $head_stuff $project_id


### Edit History ###
#
# depalma 12/20/2002 and January 2003.
# 11/5/03, Add HWE column.
#
###############################################################
# Copyright (c) 2002-2005 Harvard Medical School
# All Rights Reserved.
# Distributed under the GNU General Public License.
###############################################################
