# Supplementary material for: Phenotype-genotype association grid: a convenient method for summarizing multiple association analyses
Source: BMC Genet. 2006 May 22;7:30. doi: 10.1186/1471-2156-7-30 (PMC1526453; doi:10.1186/1471-2156-7-30)
Supplement: Additional File 2 — "pga-grid-v1.01-readme.htm" is an HTML-format file that lists and describes each of the files contained in Additional File 1, pga-grid-v1.01-src.zip. [file 1471-2156-7-30-S2.zip › pga-grid-v1.01/cg-funcs.sql.txt]

-- cg-funcs.sql
--   PL/SQL functions to support database queries.
--
-- Programmer: Steve DePalma, depalma@rascal.med.harvard.edu
--
-- PGA Grid ver. 1.01
-- The most recent version of PGA Grid software is available from
-- the CardioGenomics website at
-- http://cardiogenomics.med.harvard.edu/src/pga-grid/
-- ****************************************************************


-- Sort by chromosome.
-- chrom_num is 1, 2, 3, ... , 22, X, Y.
-- chrom_band is, e.g., q22.3

create or replace function cg_chrom_order 
 (v_chrom_num IN cg_genes.chrom_num%TYPE, 
  v_chrom_band IN cg_genes.chrom_band%TYPE)
 return integer
AS
  c_num  cg_genes.chrom_num%TYPE;
  n_num  integer;
  c_band cg_genes.chrom_band%TYPE;
  n_band integer := 0;
  n_pq    integer := 0;
  c_band1  varchar2(20) := '';
  n_band1  integer := 0;
  has_pq char(1) := 'f';
  is_p   char(1) := 'f';
  returnval integer;
BEGIN
	-- First, make every chromosome numeric.
	c_num := upper(v_chrom_num);
	if (c_num = 'X') then c_num := 23;
	elsif (c_num = 'Y') then c_num := 24;
	elsif (c_num = 'XY') then c_num := 25;
	end if;
-- Can't call "to_char" on a varchar!
--	c_num := to_char(c_num, '09');	
--	if (length(c_num) = 1) then c_num := '0' || c_num;
--	end if;
	n_num := to_number(c_num) * 100000;

	c_band := nvl(lower(v_chrom_band), 0);
	
	if (substr(c_band, 1, 1) = 'p') then 
	  n_pq := 10000;
	  has_pq := 't';
	  is_p := 't';
	elsif (substr(c_band, 1, 1) = 'q') then
	  n_pq := 20000;
	  has_pq := 't';
	end if;

	-- Band may be a range; if so, get just the first band.
	-- Skip over the p or q.
	if ((instr(c_band, '-', 2) > 0) and (has_pq = 't')) then 
	   c_band := substr(c_band, 2, instr(c_band, '-', 2) - 2);
	elsif (has_pq = 't') then
	   c_band := substr(c_band, 2, length(c_band));
	end if;
	if (c_band = 'ter') then 
	  c_band := '99.98';
	end if;
	
	n_band := to_number(nvl(c_band, '0')) * 100;
	if (is_p = 't') then
	  n_band := 9999 - n_band;
	end if;
	return  nvl(n_num + n_pq + n_band, 9999999);

exception
	when value_error then
	return 9999999;

END cg_chrom_order;
/
show errors


-- ****************************************************************
-- Edit History
--
--
-- Copyright (c) 2002-2005 Harvard Medical School
-- All Rights Reserved.
-- Distributed under the GNU General Public License.
