# Supplementary material for: Phenotype-genotype association grid: a convenient method for summarizing multiple association analyses
Source: BMC Genet. 2006 May 22;7:30. doi: 10.1186/1471-2156-7-30 (PMC1526453; doi:10.1186/1471-2156-7-30)
Supplement: Additional File 2 — "pga-grid-v1.01-readme.htm" is an HTML-format file that lists and describes each of the files contained in Additional File 1, pga-grid-v1.01-src.zip. [file 1471-2156-7-30-S2.zip › pga-grid-v1.01/cg.sql.txt]

-- cg-genes.sql
--   Oracle tables for CardioGenomics website.
--
-- Programmer: Steve DePalma, depalma@rascal.med.harvard.edu
--
-- PGA Grid ver. 1.01
-- The most recent version of PGA Grid software is available from
-- the CardioGenomics website at
-- http://cardiogenomics.med.harvard.edu/src/pga-grid/
-- ****************************************************************

-- Categories for CardioGenomics candidate gene list.
create table cg_gene_categories (
   category_id	integer not null primary key,
   category	varchar(75)
);


create table cg_genes (
-- cg_genes.gene = hgnc_genes.gene_symbol.  
-- Assume the gene_symbols are unique and unchanging; that's actually 
-- a dangerous assumption.
gene	    varchar2(20)  primary key,
gene_name      varchar2(200),
category_id    references cg_gene_categories,
omim_id	      integer,
locuslink_id   varchar2(20),
-- 1 through 22 or X or Y (for humans)
-- Use a PL/SQL function to sort by chrom/band.
chrom_num      varchar2(2),
chrom_band     varchar2(15),

-- (The following fields are not relevant to other PGA Grid installations.)
-- I should rename these "assoc_p", etc.
has_assoc_page_p  char(1) default 'f' 
	 check (has_assoc_page_p in ('t','f')),
has_genosnp_page_p  char(1) default 'f' 
	 check (has_genosnp_page_p in ('t','f')),
has_seqsnp_page_p  char(1) default 'f' 
	 check (has_seqsnp_page_p in ('t','f')),
has_sarcmut_page_p  char(1) default 'f' 
	 check (has_sarcmut_page_p in ('t','f')),
has_clone_p  char(1) default 'f' 
	 check (has_clone_p in ('t','f')),
rawgenodata_p  char(1) default 'f' 
	 check (rawgenodata_p in ('t','f')),
candidate_p  char(1) default 'f' 
	 check (candidate_p in ('t','f'))
haplo_p  char(1) default 'f' 
	 check (candidate_p in ('t','f'))
);

-- 9/12/2005
alter table cg_genes add fhs_genotyping_status varchar(100);


create table hgnc_genes (
--
-- Download this from the Human Gene Nomenclature Committee website,
-- http://www.gene.ucl.ac.uk/public-files/nomen/searchdata.txt
-- Has 20,265 entries on 1/22/2003.
-- 
hgnc_id			integer,
status			varchar(50),
gene_symbol		varchar(50) not null primary key,
gene_name		varchar(500),
-- previous_symbols is actually multivalued.
previous_symbols	varchar(200),
enzyme_id		varchar(50),
location		varchar(50),
-- aliases is multivalued.
aliases			varchar(2000),
mgi			varchar(20),
pmid1			integer,
pmid2			integer,
sequence_accession_id	varchar(30),
previous_gene_name	varchar(2000),
gdb_id			varchar(30),
locus_id		integer unique,
omim_id			integer unique,
refseq			varchar(20),
swissprot_id		varchar(20)
);


-- ****************************************************************
-- Edit History 
--
-- depalma, 9/24/2002, 1/31/2003
-- 9/12/2005  Add new field fhs_genotyping_status to cg_genes.
-- 
-- Copyright (c) 2002-2005 Harvard Medical School
-- All Rights Reserved.
-- Distributed under the GNU General Public License.
