# Supplementary material for: Phenotype-genotype association grid: a convenient method for summarizing multiple association analyses
Source: BMC Genet. 2006 May 22;7:30. doi: 10.1186/1471-2156-7-30 (PMC1526453; doi:10.1186/1471-2156-7-30)
Supplement: Additional File 2 — "pga-grid-v1.01-readme.htm" is an HTML-format file that lists and describes each of the files contained in Additional File 1, pga-grid-v1.01-src.zip. [file 1471-2156-7-30-S2.zip › pga-grid-v1.01/copyright.txt]

PGA Grid -- a visual method for summarizing multiple association analyses.

Copyright (c) 2003-2005 Harvard Medical School
All Rights Reserved.
Author: Steven R. DePalma, depalma@rascal.med.harvard.edu

This program is free software. You can redistribute it and/or modify
it under the terms of the GNU General Public License as published by
the Free Software Foundation; either version 2 of the License, or (at
your option) any later version.

In other words, you are free to modify, copy, or redistribute this
source code and its documentation in any way you like, but you must
distribute all derivative versions as free software under the same
terms that we've provided our code to you (i.e. the GNU General Public
License). This precludes any use of the code in proprietary or
commercial software unless your source code is made freely available.

Harvard Medical School makes no representation about the suitability
or accuracy of this software or data for any purpose, and makes no
warranties, either express or implied, including merchantability and
fitness for a particular purpose or that the use of this software or
data will not infringe any third party patents, copyrights,
trademarks, or other rights. The software and data are provided "as
is".

See the GNU General Public License for more details, at 
http://www.gnu.org/copyleft/gpl.html, or write to the Free Software 
Foundation, Inc., 675 Mass. Ave, Cambridge, MA 02139 USA.

************************************************
