# Supplementary material for: Phenotype-genotype association grid: a convenient method for summarizing multiple association analyses
Source: BMC Genet. 2006 May 22;7:30. doi: 10.1186/1471-2156-7-30 (PMC1526453; doi:10.1186/1471-2156-7-30)
Supplement: Additional File 2 — "pga-grid-v1.01-readme.htm" is an HTML-format file that lists and describes each of the files contained in Additional File 1, pga-grid-v1.01-src.zip. [file 1471-2156-7-30-S2.zip › pga-grid-v1.01/gei-graph.pl.txt]

#!/usr/bin/perl
# gei-graph.pl
#   Uses ChartDirector (www.advsofteng.com) to create bar graphs.
#   Called from gei-graph.tcl.  Couldn't use Tcl version of ChartDirector
#   b/c it was crashing AOLserver.
#
# Programmer: Steve DePalma, depalma@rascal.med.harvard.edu
#
# PGA Grid ver. 1.01
# The most recent version of PGA Grid software is available from
# the CardioGenomics website at
# http://cardiogenomics.med.harvard.edu/src/pga-grid/
################################################################

## Warning: Both PlotArea and Headings Text position will have to change
## depending on width and height of chart, which is set elsewhere!  Be careful.

use perlchartdir;
use CGI qw(:standard);
use Data::Dumper;
use CGI::Carp;

# Values of N less than this value will get crosshatched.
my $n_threshold = 10;
my $num_bars = 8; # I should be able to calculate this.  Includes two blanks.

# For PGA Grid purposes, Q3 is LSM, Q4 is LSM + SE.

my @barnums = (1 .. $num_bars);
my $title = param('title');
my $covar = param('covar');
my $pvcolor = param('pvcolor');
my $chart_width = param('wi');
my $chart_height = param('ht');
my $precision = param('precision');  
my $units = param('units');

my @means = param('lsm');
my @means2 = ();
my @se = param('se');
my @genos = param('gen');
my @ns = param('n');
my @covar_words = param('covar_word');
my @labels = ();
my @datalabels = ();
my @error_bars = ();
my @error_baselines = ();

my $num_bars = $#means + 1;

my $plusminus = chr(177);

for (my $i = 0; $i < $num_bars; $i++) {
    if ($means[$i] >= 0) {
	push @error_bars, $means[$i] + $se[$i];
	push @error_baselines, 0;
    } 
    else {
	# For the case where LSM is negative, error bars must point downward.
	# (Shouldn't be found in GEI.)
	push @error_baselines, $means[$i] - $se[$i];
	push @error_bars, 0;
    }	
    
    if ($se[$i] eq "") {  $plusminus_or_not = ""; } 
    else {  $plusminus_or_not = $plusminus; }
    ## 3/17/2004. Oddly, there needs to be a space at the beginning of this
    ## label string in order for a negative LSM to display a minus sign!
    push @datalabels, " $means[$i]\n  $plusminus_or_not $se[$i]";
    push @labels, "$covar_words[$i]\n" . "$genos[$i]\n$ns[$i]";

    # Use alternate values for the case where crosshatches are needed.
    if ($ns[$i] < $n_threshold) {
	$means2[$i] = $means[$i];
	$means[$i] = 0;
    } else {
	$means2[$i] = 0;
    }
}


#Create a XYChart object of the given size in pixels.
## 2/22/04 Width/height were 320 by 200; now let it be passed as a param..
my $c = new XYChart($chart_width, $chart_height);

## 2/22/04 Change plotarea_width from 250 to 450.
my $plotarea_width = 0.8 * $chart_width;
my $plotarea_height = 0.65 * $chart_height;
## 4/5/04. plotarea_anchor is simply a pair of numbers (x,y).
my @plotarea_anchor = (50, 25);
#Set the plotarea at (50, 25) and of size 450 x 200 pixels. 
my $plotarea = $c->setPlotArea(@plotarea_anchor, $plotarea_width, $plotarea_height);
#
# Enable both
# horizontal and vertical grids by setting their colors to grey (0xc0c0c0)
# $plotarea->setGridColor(0xc0c0c0, 0xc0c0c0);
$c->setBackground(0xc0c0c0);
$plotarea->setBackground(0xFFFFFF);
$plotarea->setGridColor(0xc0c0c0);

 
#Add a title to the chart
$c->addTitle($title);
## Add headings for Genotype, N.
#$c->addText(1, 140, "Mean:\n\n$covar:\nGenotype:\nN:", "helvR10.pcf");
$c->addText(1, $plotarea_height + $plotarea_anchor[1] + 5 , "$covar:\nGenotype:\nN:", "helvR10.pcf");


#Set the labels on the x axis and the font to Arial
$c->xAxis()->setLabels(\@labels)->setFontStyle("helvB10.pcf");
$c->xAxis()->setLabels(\@labels)->setFontSize(9);

#Set the font for the y axis labels to Arial
$c->yAxis()->setLabelStyle("arial.ttf");
$c->yAxis()->setTitle($units, "arialbd.ttf", 8);

## Bar chart.
## Hmm. Color can be 0x00FF00 but not "0x00FF00". Must be numeric.
my $barchart = $c->addBarLayer(\@means, ($pvcolor + 0), "", 0);
# DataLabelStyle (font, points, color-as-hex-RGB, angle(degrees)).
#$barchart->setDataLabelStyle("arial.ttf", 8, 0x000000, 45);
#$barchart->setDataLabelFormat("{value|$precision}");

## 4/5/04  Put datalabels (LSM +/- SE) right on each bar.
for (my $idl = 0; $idl <= $#datalabels; $idl++) {
    $barchart->addCustomDataLabel(0, $idl, $datalabels[$idl]);
}
$barchart->setBarGap(0.1);

## Try a pattern fill, to make a crosshatched bar.
my $hatchPattern = $c->patternColor2("/web/acs10/cgi-bin/8x8-hatch-bw.png");
my $chcolor;
#$chcolor  = 0x9999ff;
$chcolor = $hatchPattern;
my $hatchedbar = $c->addBarLayer(\@means2, $hatchPattern, "namehatch", 0);
$hatchedbar->setBarGap(0.1);
for (my $idl = 0; $idl <= $#datalabels; $idl++) {
    if ($means2[$idl]) {
	$hatchedbar->addCustomDataLabel(0, $idl, $datalabels[$idl], "helvR08.pcf", 8, 0x000000)->setBackground(0xFFFFFF, 0, 0);
    }
}
# This is how to make BoxWhisker into error bars!  Make the first, second,
# and fifth series (boxTop, boxBottom, and Median, respectively) empty arrays. 
# The third and fourth series are Max and Min.
# Then fill color (can be image), line color.
my $bwchart = $c->addBoxWhiskerLayer([],[], \@error_bars, \@error_baselines, [], 0x9999ff, 0x000000);

#$bwchart->setBorderColor(0xc0c0c0, 1);
$bwchart->setLineWidth(2);
$bwchart->setDataGap(.8);


#output the chart as CGI.
binmode(STDOUT);
print "Content-type: image/png\n\n";
print $c->makeChart2($perlchartdir::PNG);


### Edit History ###
#
# 1/29/2004
# 3/7/04. Switch to named arrays.
# 3/29/04, from pg-graph.pl
# 4/5/04
#
###############################################################
# Copyright (c) 2002-2005 Harvard Medical School
# All Rights Reserved.
# Distributed under the GNU General Public License.
###############################################################
