# Supplementary material for: Phenotype-genotype association grid: a convenient method for summarizing multiple association analyses
Source: BMC Genet. 2006 May 22;7:30. doi: 10.1186/1471-2156-7-30 (PMC1526453; doi:10.1186/1471-2156-7-30)
Supplement: Additional File 2 — "pga-grid-v1.01-readme.htm" is an HTML-format file that lists and describes each of the files contained in Additional File 1, pga-grid-v1.01-src.zip. [file 1471-2156-7-30-S2.zip › pga-grid-v1.01/gei-graph.tcl.txt]

# gei-graph.tcl
#   Displays bar graph from GEI grids in frame below gei-grid.tcl.
#   Calls cgi-bin/gei-graph.pl, which creates the bar graph.
#   Note that this code is very much different from that of lsm-graph.tcl,
#   which creates its own graphs with GD.  Here, we're using ChartDirector
#   to create the bar graphs.
#
# Programmer: Steve DePalma, depalma@rascal.med.harvard.edu
#
# PGA Grid ver. 1.01
# The most recent version of PGA Grid software is available from
# the CardioGenomics website at
# http://cardiogenomics.med.harvard.edu/src/pga-grid/
################################################################

# After development phase, move these to the shared tcl directory.
source [ad_parameter PathToACS]/www/projects/p5/p5-defs.tcl
source [ad_parameter PathToACS]/www/projects/p5/gei/p5-gei-defs.tcl

ad_page_variables {
    { pg_proj_id  2 }
    { assoc_id    101 }
}

set imagedir "[ad_parameter PathToACS]/www/pg/proj/$pg_proj_id/images/graphs"

# Orig. width=400, height=300
# x0 = width/6; y0=5/6 * height; y_axis_ = 4/6 height; x_axis_ = 4/6 width
# Up to 3/30/04, w=350,h=200.
set width  500   
set height 200

# We need to know if any of the N's are between 1 and 10; if so, 
# write a warning message. (If N=0, then there's no P-value to warn about.)
set n_stability_limit [p5_n_threshold]
set n_warning ""
set n_replacement ""
set n_unstable_p 0
set n_warning_message "<br><br><em>Please note that one genotype category has
fewer than <strong>$n_stability_limit</strong> subjects, 
and results therefore may represent unstable estimates.</em>"

set db [ns_db gethandle]

## First, get some page variables out of the database.
# pg-graph got locus_id, locus_name, gene, snp_major, snp_minor
# Later, pg-graph got pretty_phenotype, pretty_sample, pretty_model, 
# pvalue, and assoc_class.
set selection [ns_db 0or1row $db "
select ci.short_name||' & '||pi.short_name||'       P=' ||
  to_char(pvalue, '0.0000') as title,
  snp_id, p.phenotype, ci.short_name as covars, pvalue, pi.units_short,
  p5_pvalue_class(pvalue) as pv_class
from p5_gei_pvalues p, p5_gei_covars_info ci, p5_gei_pheno_info pi
where p.assoc_id = $assoc_id
  and p.covars = ci.covars
  and p.phenotype = pi.phenotype
"]
set_variables_after_query

regsub {P= 0.0000} $title {P&lt;0.0001} title

set selection [ns_db 0or1row $db "
select snp_name, gene, upper(fhs_major) as fhs_major, 
  upper(fhs_minor) as fhs_minor, type
from p5_snps s, p5_alleles a
where s.snp_id = a.snp_id
and s.snp_id = $snp_id"]
set_variables_after_query

## 8/10/2004.  Check for presence of genosnp page before linking to it.
set has_genosnp_page_p [database_to_tcl_string_or_null $db "
select has_genosnp_page_p from cg_genes where gene = '$gene'"]

set linked_snpname $snp_name
if { $has_genosnp_page_p == "t" } {
    set linked_snpname "
<a href='/projects/c08/genes/geno/${gene}_pub_SNPs.html' target='_blank'
>$snp_name</a>"
}

if { ![info exists pvalue] || [empty_string_p $pvalue] } {
    set assoc_value ""
}
if { ![info exists pv_class] || [empty_string_p $pv_class] } {
    set pv_class pv0
}

set support_table "p5_gei_assoc_support"
# Returns as many rows as there are distinct sort keys; 6 in GEI case.
# One row per bar in a bar-graph.

# Three bars, three bars.
set order_clause "order by covar_level, genotype_rank"
# Two bars, two bars, two bars.
set order_clause "order by genotype_rank, covar_level"

set query "select upper(asp.genotype) as genotype, nvl(n,0) as n, 
  trim(to_char(lsm, p5_format_lsm(phenotype))) as lsm, 
  trim(to_char(se,  p5_format_se(phenotype))) as se, 
--  decode(covar_level,0,'no',1,'yes','') as covar_word, 
  decode(covar_level, 0, ci.level0, 1, ci.level1, '') as covar_word,  
  genotype_rank
from p5_gei_assoc_support asp, p5_gei_pvalues p, p5_gei_covars_info ci
where p.assoc_id = $assoc_id
and asp.assoc_id = p.assoc_id
and p.covars = ci.covars
$order_clause"

set selection [ns_db select $db $query]
# 3/7/04. Skip the units for now.
set units_short ""
set n_list [list]

set url_args "title="
append url_args [ad_urlencode $title]
append url_args "&covar="
append url_args [ad_urlencode $covars]
append url_args "&pvcolor=[p5_gei_pvclass_to_RGB $pv_class]"
append url_args "&wi=$width&ht=$height"
append url_args "&units=[ad_urlencode $units_short]"


set bar_number 1
while {[ns_db getrow $db $selection]} {
    set_variables_after_query

    if { ($n > 0) && ($n <= $n_stability_limit) } {
	# What if n = 0?
	set n_unstable_p  1
    }
#    append url_args "&b$bar_number=$lsm&b$bar_number=$se&b$bar_number=$genotype&b$bar_number=$n"
    append url_args "&lsm=$lsm&se=$se&gen=[ad_urlencode $genotype]&n=$n"
    append url_args "&covar_word=[ad_urlencode $covar_word]"
    if { $bar_number == 2 || $bar_number == 5 } {
	incr bar_number
	append url_args "&lsm=&se=&gen=&n=&covar_word="
    }
    incr bar_number
    ## 2/22/04. Figure out how many decimal places are used for LSM.
    ## We only want the first one, b/c the last one might be minor/minor,
    ## i.e. missing.
    lappend precision [expr [string length $lsm] - [string first "." $lsm] - 1]
}
append url_args "&precision=[lindex $precision 0]"
#ns_log notice "gei-graph.tcl: \$url_args are $url_args"


if $n_unstable_p  {
    set n_warning $n_warning_message
}

set url "/cgi/gei-graph.pl"
append url "?$url_args"

# ns_log Notice "gei-graph URL is $url"


set page "<html><head><title>Graph</title>\n"
append page "<link rel='stylesheet' href='/style.css' type='text/css'>\n"
append page "<link rel='stylesheet' href='/projects/p5/p5.css' type='text/css'>\n"
append page "<script language='JavaScript' src='/projects/p5/p5.js'></script>"
append page "</head><body>\n"
append page "<img src='$url' alt='pg-graph' border=1 align=left "
append page "width='$width' height='$height'>\n"
## For debugging only.
#append page "<a href='$url' target='_blank'>Check $url</a>"

append page "<p><b>Least squares means (standard&nbsp;error) for <br>\n "
append page "[p5_pheno_info $phenotype], Exam 6</b></p>\n" 
append page "<p>SNP = $linked_snpname,
gene = <a href='/genes/one-gene?gene=${gene}' target='_blank'
>$gene</a>"
append page "<br> variation type = $type \n"

append page "<br><b>"
append page "<a href='javascript:;' onClick='p5_help(\"pvalue\")'>P</a>"
if { $pv_class == "pv4" } {
    append page " &lt; <span class='$pv_class'>0.0001"
} elseif { [empty_string_p $pvalue] } {
    # append nothing
} else {
    append page " = <span class='$pv_class'>[format "%0.4f" $pvalue ]"
}
append page "</span></b>\n"
append page "<br>major/minor alleles = <b>$fhs_major / $fhs_minor</b>\n"

append page $n_warning
append page "<p><table border=0 width=300><tr><td>"

set has_hw_data [database_to_tcl_string $db "select count(*) 
from p5_snps s, p5_hw h
where s.snp_id = h.snp_id
and s.snp_id = $snp_id"]

if { $has_hw_data } {
    append page "View <a href='/projects/p5/hw/one-snp-hw?snp_id=$snp_id' target='_blank'>Hardy-Weinberg statistics</a> for $snp_name"
} else {
    append page "&nbsp;"
}

append page "</td></tr><tr><td style='text-align:right'><a href='/groups/proj5/pages/assoc-help.html' target='_blank'"
append page "><em>Help</em></a></td></tr></table>\n"

ns_return 200 "text/html" $page


### Edit History ###
#
# depalma, 3/29/04
# 8/10/2004.  Check for presence of genosnp page before linking to it.
#
###############################################################
# Copyright (c) 2002-2005 Harvard Medical School
# All Rights Reserved.
# Distributed under the GNU General Public License.
###############################################################
