# Supplementary material for: Phenotype-genotype association grid: a convenient method for summarizing multiple association analyses
Source: BMC Genet. 2006 May 22;7:30. doi: 10.1186/1471-2156-7-30 (PMC1526453; doi:10.1186/1471-2156-7-30)
Supplement: Additional File 2 — "pga-grid-v1.01-readme.htm" is an HTML-format file that lists and describes each of the files contained in Additional File 1, pga-grid-v1.01-src.zip. [file 1471-2156-7-30-S2.zip › pga-grid-v1.01/gei-grid-frame.tcl.txt]

# gei-grid-frame.tcl
#   Frameset for gei-grid.tcl and gei-graph.tcl, for
#   Gene-Environment Interaction grids.
#
# Programmer: Steve DePalma, depalma@rascal.med.harvard.edu
#
# PGA Grid ver. 1.01
# The most recent version of PGA Grid software is available from
# the CardioGenomics website at
# http://cardiogenomics.med.harvard.edu/src/pga-grid/
################################################################

set_the_usual_form_variables
# snp_id
# Use "rows='*,270'" when graph height is 260,
# Use "rows='*,255'" when graph height is 240,
# Use "rows='*,210'" when graph height is 200.

set db [ns_db gethandle]
set snp_name [database_to_tcl_string $db "select snp_name from 
p5_snps where snp_id = $snp_id"]
set gene [database_to_tcl_string $db "select gene from 
p5_snps where snp_id = $snp_id"]

set page "<html><head><title>PGA Grid for $gene : $snp_name</title></head>\n"
append page "<frameset rows='*,220'>
<frame src=gei-grid.tcl?snp_id=${snp_id}&frame=1#top2 name=gei_grid_frame>
  <frame src='click-me.html'  name=gei_graph_frame>
</frameset>
</html>
"


ns_return 200 text/html $page


### Edit History ###
#
# 1/28/2004, for p5-gei, from assoc-grid-frame.tcl
#
###############################################################
# Copyright (c) 2002-2005 Harvard Medical School
# All Rights Reserved.
# Distributed under the GNU General Public License.
###############################################################
