# Supplementary material for: Phenotype-genotype association grid: a convenient method for summarizing multiple association analyses
Source: BMC Genet. 2006 May 22;7:30. doi: 10.1186/1471-2156-7-30 (PMC1526453; doi:10.1186/1471-2156-7-30)
Supplement: Additional File 2 — "pga-grid-v1.01-readme.htm" is an HTML-format file that lists and describes each of the files contained in Additional File 1, pga-grid-v1.01-src.zip. [file 1471-2156-7-30-S2.zip › pga-grid-v1.01/gei-grid.tcl.txt]

# gei-grid.tcl
#    A way of visualizing the p-values in SNP association
#    experiments, variety Gene-Environment Interaction.
#
# Programmer: Steve DePalma, depalma@rascal.med.harvard.edu
#
# PGA Grid ver. 1.01
# The most recent version of PGA Grid software is available from
# the CardioGenomics website at
# http://cardiogenomics.med.harvard.edu/src/pga-grid/
################################################################

# After testing, put *-defs.tcl in shared tcl directory.
source "[ad_parameter PathToACS]/www/projects/p5/p5-defs.tcl"
source "[ad_parameter PathToACS]/www/projects/p5/gei/p5-gei-defs.tcl"

# I expect that this list of settings will grow.
#set n_threshold [database_to_tcl_string $db "select n_threshold 
#    from pg_p3_settings"]
set n_threshold 10
set has_n_below_threshold 0
set col_width 40

set_the_usual_form_variables 0
# required: snp_id, pg_proj_id, maybe batch, maybe version?

set db [ns_db gethandle]

set assoc_query "
select p5_pvalue_class(pvalue), p.assoc_id, min_n, pvalue
from p5_gei_pvalues p, p5_gei_assoc_support_min_n asmn,
  p5_gei_pheno_info pi, p5_gei_covars_info ci
where p.snp_id = $snp_id
and p.assoc_id = asmn.assoc_id
and p.phenotype = pi.phenotype
and p.covars = ci.covars
order by ci.sort_key, pi.sort_key
"

# Each element of assoc_lol is itself a list: (av_class, assoc_id, min_n).
set assoc_lol [database_to_tcl_list_list $db $assoc_query]

set selection [ns_db 0or1row $db "select gene, snp_name from p5_snps
where snp_id = $snp_id"]
set_variables_after_query

set has_genosnp_page_p [database_to_tcl_string_or_null $db "
select has_genosnp_page_p from cg_genes where gene = '$gene'"]

set linked_snpname $snp_name
if { $has_genosnp_page_p == "t" } {
    set linked_snpname "
<a href='/projects/c08/genes/geno/${gene}_pub_SNPs.html' target='_blank'
>$snp_name</a>"
}


set topheader "
<tr>
<th colspan='7'><strong>SNP $linked_snpname in gene
<a href='/projects/p5/assoc-gene?gene=$gene' target='_blank'
>$gene</a></strong></th></tr>
<tr><th>&nbsp;</th>
<th class='help' width=$col_width><a href='javascript:;' onClick='p5_help(\"LVM\")'>LVM</a></th>
<th class='help' width=$col_width><a href='javascript:;' onClick='p5_help(\"LVID\")'>LVID</a></th>
<th class='help' width=$col_width><a href='javascript:;' onClick='p5_help(\"LVWT\")'>LVWT</a></th>
<th class='help' width=$col_width><a href='javascript:;' onClick='p5_help(\"FS\")'>FS</a></th>
<th class='help' width=$col_width><a href='javascript:;' onClick='p5_help(\"AoR\")'>AoR</a></th>
<th class='help' width=$col_width><a href='javascript:;' onClick='p5_help(\"LA\")'>LA</a></th>
</tr>
<tr>
"

set html "
<a target='_blank' href='/home'
><img src='/images_pga_02/cg_smaller-logo.jpg' alt='home'
height='65'  width='131' border='0'></a>
[p5_nav_overview 1 1]&nbsp;&gt; 
[p5_nav_assoc_results 1 1]&nbsp;&gt;
[p5_nav_assoc_gene $gene 1 1]&nbsp;&gt;
[p5_nav_gei_grid $snp_id $snp_name 0 0]


<h3><a name='top1'>Gene-environment </a> interaction grid
for SNP $snp_name in gene $gene</h3>

<p> The grid below displays the strengths of 36 statistical associations 
between echocardiographic phenotypes and environmental factors
in Framingham Heart Study Offspring subjects
and their SNP genotypes.  Associations were calculated with a single 
population 
sample (pooled men and women) and inheritance model (general inheritance).
The color of a cell indicates the strength of the association (see the 
<a href='#color_key'>color key</a>) based on the P-value for ANOVA testing. 
</p>

<!-- Set the PGA Grid within a table to allow a box of text to the right of it
 -->
<table border=0 cellpadding=0 cellspacing=2>
<tr><td><a name='top2'></a>
<table border=1 cellpadding=0 cellspacing=0 >
$topheader
"

# <td colspan=2 rowspan=2 style='font-weight:bold' width=180> for gene:snp
set covars_list [list age60up male smoke6 obese6 hrx6 htn6]
set pheno_list	[list LVM6 LVID6 LVWT6 AoR6 LA6 FS6]

## 2/22/04. Set these lists properly, from the DB.
set covars_list [database_to_tcl_list $db "select short_name 
from p5_gei_covars_info order by sort_key"]


# Index "p" loops through the values in assoc_lol.
set p 0
foreach covar $covars_list {
	append html "<tr>"
	append html "<th class='help'><a href='javascript:;' onClick='p5_help(\"$covar\")'>$covar</a></th>"
	foreach ph $pheno_list {
	    set url_args "assoc_id=[lindex [lindex $assoc_lol $p] 1]"
	    append html "<td class=[lindex [lindex $assoc_lol $p] 0]"
	    append html "><a class='cell' "
	    append html "href='gei-graph?$url_args' target='gei_graph_frame'"
	    
	    ## Display asterisk for special cases.
	    ## Find something more specific that p5_n_threshold, maybe.
	    if {[lindex [lindex $assoc_lol $p] 2]>=[p5_n_threshold]} {
		append html ">&nbsp;&nbsp;&nbsp;</a></td>"
#		append html ">[lindex [lindex $assoc_lol $p] 3]</a></td>\n"
	    } else {
		set has_n_below_threshold 1
		append html ">&nbsp;*&nbsp;</a></td>"
#		append html ">[lindex [lindex $assoc_lol $p] 3]*</a></td>"
	    }

	    incr p
	}
	append html "</tr>\n"
    }


# Close the grid table, remembering that it's within a TD.
append html "\n</table></td>\n"

append html "<td valign='top'>
<i>Click on a colored cell at the left to view a graph of 
least squares means/standard errors of pooled data in the frame below.</i>\n"

if {$has_n_below_threshold} {
    append html "<p>&nbsp;<strong><font size='+0'>*</font>
</strong>&nbsp;A genotype category in this cell
has fewer than [p5_n_threshold] subjects, and results therefore may 
represent unstable estimates. </p>\n"
}
append html "</td></tr></table>\n<br>\n"

append html [p5_assoc_color_key]
append html [p5_pvalue_caveat]

ns_db releasehandle $db


set title "$gene : $snp_name, gene-environment interaction"
set project_id 232

set head_stuff "
<link rel='stylesheet' href='/pg/pg.css' type='text/css'>
<script language='JavaScript' src='/projects/p5/p5.js'></script>
"

set full_page "<html><head><title>$title</title>
<link rel='stylesheet' href='/style.css' type='text/css'>
<link rel='stylesheet' href='/projects/p5/p5.css' type='text/css'>
<script language='JavaScript' src='/projects/p5/p5.js'></script>
<style type='text/css'>
a.cell:link   { color:black }
a:visted { color:black }
a.cell:active { color:black }
</style>
<meta http-equiv='Content-Type' content='text/html;charset=iso-8859-1'>
"
append full_page $head_stuff
append full_page "</head><body bgcolor='white' text='black'>\n"
append full_page $html
append full_page "</body></html>"


ns_return 200 text/html $full_page


### Edit History ###
#
# depalma, 11/22/2002, 12/7/2003
# 12/7/2003: Generalized
# 1/28/2004.  Modify for proj5-gei. (Continue 2/22/04)
# 2/23/2004.  Add navigation bar.  Think about changing frame layout.
# 7/12/2004.  Modify explanatory text a bit.
# 7/13/2004; Link to GENE_pub_SNPs.html only if has_genosnp_page_t is "t".
#
#
###############################################################
# Copyright (c) 2002-2005 Harvard Medical School
# All Rights Reserved.
# Distributed under the GNU General Public License.
###############################################################
