# Supplementary material for: Phenotype-genotype association grid: a convenient method for summarizing multiple association analyses
Source: BMC Genet. 2006 May 22;7:30. doi: 10.1186/1471-2156-7-30 (PMC1526453; doi:10.1186/1471-2156-7-30)
Supplement: Additional File 2 — "pga-grid-v1.01-readme.htm" is an HTML-format file that lists and describes each of the files contained in Additional File 1, pga-grid-v1.01-src.zip. [file 1471-2156-7-30-S2.zip › pga-grid-v1.01/icon-test-utility.tcl.txt]

# icon-test-utility.tcl
#   A web tool to try out different sizes for PGA Grid thumbnails/icons.
#   Intended for developer's use, but can be fun for all.
#
# Programmer: Steve DePalma, depalma@rascal.med.harvard.edu
#
# PGA Grid ver. 1.01
# The most recent version of PGA Grid software is available from
# the CardioGenomics website at
# http://cardiogenomics.med.harvard.edu/src/pga-grid/

load /usr/lib/graphviz/libgdtclft.so

set webbase "/web/acs10/www/projects/p5"
set font_name /usr/local/jdk1.2.2/jre/lib/fonts/LucidaSansRegular.ttf
set this_script "icon-test-utility.tcl"

set_the_usual_form_variables 0
# square, border, divider, bkgd, refresh

## Set defaults.
if { ![info exists square] || [empty_string_p $square] || $square > 50} {
    set square 8 
} else { 
    # a little error-handling that I think I won't pursue.
    set square [expr round($square)]
}
if { ![info exists border] || [empty_string_p $border] || $border > 10} {
    set border 2
}
if { ![info exists divider] || [empty_string_p $divider] || $divider > 10} {
    set divider 1
}
if { ![info exists pv1] || [empty_string_p $pv1] } {
    # Ordinarily green, but there's an option to turn it off (to 0).
    set pv1 1
}
if { ![info exists div_color] || [empty_string_p $div_color] } {
    # This actually sets the background; i.e. first color allocated!!
    set div_color black
}

if { $pv1 == 0 } {
    set is_checked "CHECKED"
} else {
    set is_checked ""
}

if  ![info exists refresh]  {
    # Refresh screen every 10 seconds?
    set refresh_line " "
	set refresh_value "Never"
} else {
    set refresh_line "<meta http-equiv='refresh' content='$refresh'>"
}
#    set refresh "<meta http-equiv='refresh' content='10'>"

# Note: Min square is 2, min border is 1, min divider is 2 (or 0).
set width [expr 18 * $square + 17 * $divider + 2 * $border ]
set height [expr 8 * $square + 7 * $divider + 2 * $border ]
set im [gd create $width $height]

# The background color is the one allocated first from a new image.
set black  [gd color new $im 0 0 0]
set white  [gd color new $im 255 255 255]
set red    [gd color new $im 255 0 0]
set yellow [gd color new $im 255 255 0]
set orange [gd color new $im 255 102 0]
#set green [gd color new $im 0 255 0]
#set blue [gd color new $im 0 0 255]
set lt_green [gd color new $im 102 255 102]
set med_gray [gd color new $im 102 102 102]
set lt_gray  [gd color new $im 153 153 153]
set vlt_gray [gd color new $im 204 204 204]
set blue     [gd color new $im 0   0   255]
set lt_azure [gd color new $im 102 153 255]

if { ![info exists bkgd] || [empty_string_p $bkgd] } {
    set bkgd lt_azure
}

#if { ![regexp {
#       ^white$|^vlt_gray$|^lt_gray$|^med_gray$|^blue$|^black$
#              } $bkgd] } {
#    set bkgd white
#}


if { ![regexp {
       ^white$|^vlt_gray$|^lt_gray$|^med_gray$|^blue$|^black$
              } $div_color] } {
    set div_color black
}


# colors for pvalue-class
set pv(0) [set $bkgd]
set pv(1) $lt_green
set pv(2) $yellow
set pv(3) $orange
set pv(4) $red


set bkgd_selected(white)  ""
set bkgd_selected(vlt_gray)  ""
set bkgd_selected(lt_gray)  ""
set bkgd_selected(med_gray)  ""
set bkgd_selected(blue)  ""
set bkgd_selected(black)  ""
set bkgd_selected(lt_azure)  ""
set bkgd_selected($bkgd) "SELECTED"

set div_selected(white)  ""
set div_selected(vlt_gray)  ""
set div_selected(lt_gray)  ""
set div_selected(med_gray)  ""
set div_selected(blue)  ""
set div_selected(black)  ""
set div_selected($div_color) "SELECTED"

#gd text $im $fcolor_on $font_name $font_size $text_angle $text_x $text_y $str
#gd line $im $white 0 0 418 268
#gd rectangle $im $white 20 50 60 400
#gd fillrectangle $im $white 20 50 60 200
#gd text $im $white $font_name 12 0 30 230 "cc + cg"
#gd line $im $white 40 40 40 50
#gd line $im $white 35 40 45 40
#gd text $im $white $font_name 6 0 100 250 "P = 0.0016"

set x1 $border; set y1 $border
for {set j 0} {$j < 8} {incr j} {
    set y2 [expr $y1 + $square - 1]
    for {set i 0} {$i < 18} {incr i} {
	set x2 [expr $x1 + $square - 1]
	set rand [ns_rand 10000]

	if {$rand < 9500} {
	    set pvclass 0
	} elseif {$rand < 9900} {
	    set pvclass $pv1
	} elseif {$rand < 9990} {
	    set pvclass 2
	} elseif {$rand < 9999} {
	    set pvclass 3
	} elseif {$rand < 10000} {
	    set pvclass 4
	} 

	gd fillrectangle $im $pv($pvclass) $x1 $y1 $x2 $y2
	set x1 [expr $x2 + $divider + 1]
    }
    set y1 [expr $y2 + $divider + 1]
    set x1 $border
}


set filename "pvalue-icon.gif"
set out [open $webbase/$filename w]
gd writeGIF $im $out
close $out
gd destroy $im


set page "<html><head>
<script language='JavaScript' src='p5.js'></script>
<style type='text/css'>
th  { color: black; background-color: silver }
td.p0, td.p1, td.p2, td.p3, td.p4  { text-align: center }
 .pv0  { background-color : white ; }
 .pv1  { background-color : #66FF66  }
 .pv2  { background-color : yellow }
 .pv3  { background-color : orange }
 .pv4  { background-color : red; color: white }

 .ph-head {
     text-decoration : underline; 
 }
 td td td { text-align: center }
 th  a.link.ttip { text-decoration : none;}
</style>
</head><body>
<h2>Test of p-value array icon</h2>
This is a GIF image which is being created on the fly, with random numbers
for p-values (in their proper proportions!). This tool is intended to
help decide what size thumbnail is best.
<p>
<table border=0>
<tr><td><img src=$filename alt=$filename border=0></td>
<td> &nbsp; &nbsp; &nbsp; &nbsp;</td>
<td>
size = $width x $height pixels<br>
square = $square<br>
border = $border<br>
divider = $divider<br>
background = $bkgd<br>
<!-- refresh = refresh_value <br> -->

</td></tr>
</table>

<h3> Try changing the size (with small integers!)</h3>

<form method=get action=$this_script>
<table border=1 cellpadding=4 cellspacing=2>
<tr><th>variable</th><th>value</th><th>min.</th><th>max.</th>
</tr>
<tr>
<th>square :</th>
<td><input type='text' size=5 name=square value=$square></td>
<td>1</td><td>50</td>
</tr>
<tr>
<th>border :</th>
<td><input type='text' size=5 name=border value=$border></td>
<td>0</td><td>10</td>
</tr>
<tr>
<th>divider :</th>
<td><input type='text' size=5 name=divider value=$divider></td>
<td>0</td><td>10</td>
</tr>
</table>

Background color: &nbsp;
<select name='bkgd'>
<option value='white' $bkgd_selected(white)>white
<option value='vlt_gray' $bkgd_selected(vlt_gray)>very light gray
<option value='lt_gray' $bkgd_selected(lt_gray)>light gray
<option value='med_gray' $bkgd_selected(med_gray)>medium gray
<option value='blue' $bkgd_selected(blue)>blue
<option value='lt_azure' $bkgd_selected(lt_azure)>light azure
</select><br>

<!--
Divider color: &nbsp;
<select name='div_color'>
<option value='white' $div_selected(white)>white
<option value='vlt_gray' $div_selected(vlt_gray)>very light gray
<option value='lt_gray' $div_selected(lt_gray)>light gray
<option value='med_gray' $div_selected(med_gray)>medium gray
<option value='blue' $div_selected(blue)>blue
<option value='black' $div_selected(black)>black
</select><br>
-->
<input type=checkbox name='pv1' value=0 $is_checked>
Hide green squares (p &lt; 0.05)?<br>

<!--
Screensaver mode: refresh every 
<select name='refresh'>
<option value='' selected>(never)
<option value='5'>5
<option value='10'>10
<option value='20'>20
<option value='60'>60
</select> seconds<br>
-->
<br><input type=submit value=Submit>
</form>

<p>Or just keep pressing 'Reload' or 'Submit' to get new random colors.
 (You'll have to keep clicking a long 
time before you see a red square.)
<p>
(If you don't see the image changing when you press the Submit button,
you may need to change your browser's cache settings, or try a different 
browser. The filename of the image is always pvalue-icon.gif.)

<p>
<table border=2>
<caption>Color Key:</caption>
<tr>
<td width=120 class=pv0><b>p</b>&nbsp;&gt;=&nbsp;0.05</td>
<td width=120 class=pv1>0.01&lt;=<b>p</b>&lt;0.05</td>
<td width=120 class=pv2>0.001&lt;=<b>p</b>&lt;0.01</td>
<td width=120 class=pv3>0.0001&lt;=<b>p</b>&lt;0.001</td>
<td width=120 class=pv4><b>p</b>&nbsp;&lt;&nbsp;0.0001</td>
</tr></table>
<br><br>
<p> This is the Tcl code that generates the &quot;p-values&quot;:
<pre>
        # get a pseudo-random integer between 0 and 9999
	set rand \[ns_rand 10000\]

	if {\$rand &lt; 9500} {
	    set pvclass 0            ;# white/background
	} elseif {\$rand &lt; 9900} {
	    set pvclass 1            ;# green
	} elseif {\$rand &lt; 9990} {
	    set pvclass 2            ;# yellow
	} elseif {\$rand &lt; 9999} {
	    set pvclass 3            ;# orange
	} elseif {\$rand &lt; 10000} {
	    set pvclass 4            ;# red
	} 

</pre>
</body></html>"

ns_return 200 "text/html" $page


### Edit History ###
#
# depalma 12/16/2002.


###############################################################
# Copyright (c) 2002-2005 Harvard Medical School
# All Rights Reserved.
# Distributed under the GNU General Public License.
###############################################################
