# Supplementary material for: Phenotype-genotype association grid: a convenient method for summarizing multiple association analyses
Source: BMC Genet. 2006 May 22;7:30. doi: 10.1186/1471-2156-7-30 (PMC1526453; doi:10.1186/1471-2156-7-30)
Supplement: Additional File 2 — "pga-grid-v1.01-readme.htm" is an HTML-format file that lists and describes each of the files contained in Additional File 1, pga-grid-v1.01-src.zip. [file 1471-2156-7-30-S2.zip › pga-grid-v1.01/lsm-graph.tcl.txt]

# lsm-graph.tcl
#   Creates and displays graphs of Least-Squares Means supporting
#   p-values, when a user clicks on a cell in assoc-grid.tcl.
#   I probably should have called this "assoc-graph.tcl".

# Programmer: Steve DePalma, depalma@rascal.med.harvard.edu
#
# PGA Grid ver. 1.01
# The most recent version of PGA Grid software is available from
# the CardioGenomics website at
# http://cardiogenomics.med.harvard.edu/src/pga-grid/


# After development phase, move this to the shared tcl directory.
source [ad_parameter PathToACS]/www/projects/p5/p5-defs.tcl

load /usr/lib/graphviz/libgdtclft.so
set imagedir "[ad_parameter PathToACS]/www/projects/p5/images/lsm"
set font_name /usr/local/jdk1.2.2/jre/lib/fonts/LucidaSansRegular.ttf

set_the_usual_form_variables 1
# snp_id, sample, covars, model, pheno

# x0 = width/6; y0=5/6 * height; y_axis_ = 4/6 height; x_axis_ = 4/6 width
set width 320      ;# 1/24/03
set height 200     ;#1/24/03

set db [ns_db gethandle]
## First, get some page variables
set selection [ns_db 0or1row $db "
select snp_name, gene, fhs_major, fhs_minor, type
from p5_snps s, p5_alleles a
where s.snp_id = a.snp_id
and s.snp_id = $snp_id
"]
set_variables_after_query

set has_genosnp_page_p [database_to_tcl_string_or_null $db "
select has_genosnp_page_p from cg_genes where gene = '$gene'"]

set chrom_num [database_to_tcl_string_or_null $db "
select chrom_num from cg_genes where gene = '$gene'"]


set linked_snpname $snp_name
if { $has_genosnp_page_p == "t" } {
    set linked_snpname "
<a href='/projects/c08/genes/geno/${gene}_pub_SNPs.html' target='_blank'
>$snp_name</a>"
}


# Second thing to do: another query.
# Make sure we get the appropriate N (of N1, N2, N3)
set N(LVM6)  "n1"
set N(LVID6) "n1"
set N(LVWT6) "n1"
set N(FS6)   "n3"
set N(AoR6)  "n2"
set N(LA6)   "n2"

# Odd thing to fix: p5_lsm.sample is varchar, but p5_n.sample is char!
# 5/14/03 depalma; Need model to uniquely specify lsm and se.
set data [database_to_tcl_list_list $db "
select to_char(lsm, p5_format_lsm(m.phenotype)),
  trim(to_char(stderr, p5_format_se(m.phenotype))),
  m.genogroup, $N($pheno), pvalue, p5_pvalue_class(pvalue), m.sample
from p5_lsm m, p5_n n, p5_pvalues p
where m.snp_id = n.snp_id and m.snp_id = p.snp_id
and m.sample = trim(n.sample) and m.sample = trim(p.sample)
and m.covars = n.covars and m.covars = p.covars
 and m.model  = p.model
and m.genogroup = n.genogroup
and m.phenotype = trim(p.phenotype)
and m.snp_id = $QQsnp_id
and m.sample = '$QQsample'
and m.covars = '$QQcovars'
and trim(p.phenotype) = '$QQpheno'
and trim(p.model) = '$QQmodel'
and m.genogroup in ([join [p5_genogroup_set $QQmodel] ,])
order by m.genogroup DESC"]

# p-value and p-value class will be identical for all elements of $data.
# so we might as well use lindex $data 0
set pvalue  [lindex [lindex $data 0] 4]
set pv_class [lindex [lindex $data 0] 5]

if { ![info exists pvalue] || [empty_string_p $pvalue] } {
    set pvalue ""
}
if { ![info exists pv_class] || [empty_string_p $pv_class] } {
    set pv_class pv0
}

# We need to know if any of the N's are between 1 and 10; if so, 
# write a warning message. (If N=0, then there's no P-value to warn about.)
set n_stability_limit [p5_n_threshold]
set n_warning ""
set n_replacement ""
for {set n_counter 0} {$n_counter < [llength $data]} {incr n_counter} {
    set this_n [lindex [lindex $data $n_counter] 3]
    if { ($this_n > 0) && ($this_n <= $n_stability_limit) } {
	set n_warning "<br><br><em>Please note that one genotype category has
	fewer than <strong>$n_stability_limit</strong> subjects, 
	and results therefore may represent unstable estimates.</em>"
    }
    if { $this_n == 0 } {
	## Set lsm and stderr to 0, if it isn't already.
	## This fixes a problem with the underlying data, which is bad
	## in spots.  depalma 9/9/2003.
	##### Fails b/c [lindex $data $n_counter] must create a copy of the list.
#	set n_replacement "<br>Replaced LSM with 0, instead of 
#[lindex [lindex $data $n_counter] 0] <br>"
# lreplace { [lindex $data $n_counter] } 0 
    }
}


# Third thing to do: See if the file already exists.
# If not, make the directory (if necessary), then draw the image.
# snp_id is an integer, hence it won't have any funny characters in it.
if {![file exists "$imagedir/$snp_id"]} {
    # We need to create a directory called $snp_id
    # ns_log Notice "[info script]: About to make a directory."
    # Do it in the next line, and if there's an error, log it.
    if [catch {exec mkdir $imagedir/$snp_id} msg] {
	ns_log Error "[info script]: Could not mkdir $imagedir."
    }
}
# At this point, either $imagedir/$snp_id exists, or something's wrong.
# But $imagedir/$snp_id might not be a directory.
if {[file type $imagedir] != "directory"} {
    ns_log Error "[info script]: $imagedir is not a directory."
    # This script is going to croak; what do I do?
}

set basename \
  [p5_lsm_graph_filename $snp_id $sample $covars $model $pheno $width $height]

set url "/projects/p5/images/lsm/$snp_id/$basename"

## 5/14/03 Problems. Temporarily create the image every time; don't store it.
##if {![file exists $imagedir/$snp_id/$basename]} 
if {1} {

# OK,we've got to create the file.  
# Move this file to shared tcl directory after development phase.
source [ad_parameter PathToACS]/www/projects/p5/p5-graph-defs.tcl

set x0 [expr round([expr $width * 0.16])]
set y0 [expr round([expr 5 * $height / 6])]
set y_axis_length [expr round([expr 5 * $height / 7])]
set x_axis_length [expr round([expr $width * 0.78])]

set im [gd create $width $height]
# The background color is the one allocated first from a new image.
#set pale_blue [gd color new $im 204 255 255]
set silver [gd color new $im 204 204 204]
set white  [gd color new $im 255 255 255]
set black  [gd color new $im 0 0 0]
set red    [gd color new $im 255 0 0]
set yellow [gd color new $im 255 255 0]
set orange [gd color new $im 255 102 0]
set lt_orange [gd color new $im 255 153 51]
set blue   [gd color new $im 0   0   255]
set lt_green [gd color new $im 102 255 102]
set lt_azure [gd color new $im 102 153 255]
set dark_gray [gd color new $im 51 51 51]

# Colors for the various p-values -- these may change!!
set p_clr(pv0) $lt_azure
set p_clr(pv1) $lt_green
set p_clr(pv2) $yellow
set p_clr(pv3) $orange
set p_clr(pv4) $red
set p_clr(pv00) $dark_gray

set bar_clr $p_clr($pv_class)

p5_draw_y_axis  $im $black $font_name $pheno $x0 $y0 $y_axis_length

p5_draw_x_axis  $im $black $font_name $pheno $model $x0 $y0 $x_axis_length

p5_draw_bars $db $snp_id $im $black $font_name $pheno $model $x0 $y0 \
	$x_axis_length $y_axis_length $bar_clr $data $chrom_num
p5_draw_title $im $black $font_name 14 \
	$pheno $height $width

set out [open $imagedir/$snp_id/$basename w]
gd writePNG $im $out
close $out
gd destroy $im
# The image now exists, with URL $url.

}


set page "<html><head><title>Graph</title>\n"
append page "<link rel='stylesheet' href='/style.css' type='text/css'>\n"
append page "<link rel='stylesheet' href='p5.css' type='text/css'>\n"
append page "<script language='JavaScript' src='p5.js'></script>"
append page "</head><body>\n"
append page "<img src='$url' alt='$url' border=1 align=left "
append page "width='$width' height='$height'>\n"
append page "<p><b>Least squares means (standard&nbsp;error) for <br>\n "
append page "[p5_pheno_info $pheno], Exam 6</b></p>\n" 
append page "<p>SNP = $linked_snpname,
gene = <a href='/genes/one-gene?gene=${gene}' target='_blank'
>$gene</a>
"
append page "<br> variation type = $type \n"

append page "<br><b>"
append page "<a href='javascript:;' onClick='p5_help(\"pvalue\")'>P</a>"
if { $pv_class == "pv4" } {
    append page " &lt; <span class='$pv_class'>0.0001"
} elseif { [empty_string_p $pvalue] } {
    # append nothing
} else {
    append page " = <span class='$pv_class'>[format "%0.4f" $pvalue ]"
}
append page "</span></b>\n"

append page "<br> major/minor alleles = <b>$fhs_major / $fhs_minor</b>\n"
append page "<br><a href='javascript:;' onClick='p5_help(\"sample\")'"
append page ">sample</a> = [p5_param_info "long_name" $sample "sample" $sample]"
append page "<br><a href='javascript:;' onClick='p5_help(\"covariates\")'"
append page ">covariates</a> = \
 [p5_param_info "long_name" $sample "covars" $covars]"
append page "<br><a href='javascript:;' onClick='p5_help(\"model\")'"
append page ">model</a> = [p5_param_info "short_name" $sample "model" $model]"
#append page "<p><img src=graph-test.gif alt='graph-test.gif' border=1 align=left width='$width' height='$height'>\n"

append page $n_warning
append page "<p><table border=0 width=500><tr><td>"

set has_hw_data [database_to_tcl_string $db "select count(*) 
from p5_snps s, p5_hw h
where s.snp_id = h.snp_id
and s.snp_id = $snp_id"]

if { $has_hw_data } {
    append page "View <a href='hw/one-snp-hw?snp_id=$snp_id' target='_blank'>Hardy-Weinberg statistics</a> for $snp_name"
} else {
    append page "&nbsp;"
}


append page "</td><td style='text-align:right'><a href='/groups/proj5/pages/assoc-help.html' target='_blank'"
append page "><em>Help</em></a></td></tr></table>\n"

ns_return 200 "text/html" $page


### Edit History ###
#
# 12/30/2002
# 9/2/2003.  Add link to HWE data, if it exists.


###############################################################
# Copyright (c) 2002-2005 Harvard Medical School
# All Rights Reserved.
# Distributed under the GNU General Public License.
###############################################################
