# Supplementary material for: Phenotype-genotype association grid: a convenient method for summarizing multiple association analyses
Source: BMC Genet. 2006 May 22;7:30. doi: 10.1186/1471-2156-7-30 (PMC1526453; doi:10.1186/1471-2156-7-30)
Supplement: Additional File 2 — "pga-grid-v1.01-readme.htm" is an HTML-format file that lists and describes each of the files contained in Additional File 1, pga-grid-v1.01-src.zip. [file 1471-2156-7-30-S2.zip › pga-grid-v1.01/one-snp-hw.tcl.txt]

# one-snp-hw.tcl
#   Displays Hardy-Weinberg Equilibrium data for one SNP.
#   Called from, e.g., assoc-gene.tcl.
#
# Programmer: Steve DePalma, depalma@rascal.med.harvard.edu
#
# PGA Grid ver. 1.01
# The most recent version of PGA Grid software is available from
# the CardioGenomics website at
# http://cardiogenomics.med.harvard.edu/src/pga-grid/
################################################################

set_the_usual_form_variables
# snp_id

set db [ns_db gethandle]

set query "select s.*, a.*, h.*
from p5_snps s, p5_alleles a, p5_hw h
where s.snp_id = a.snp_id
and s.snp_id = h.snp_id
and a.snp_id = h.snp_id
and s.snp_id = $snp_id"

set has_genosnp_page_p [database_to_tcl_string_or_null $db "
select has_genosnp_page_p from cg_genes where gene = (
select gene from p5_snps where snp_id = $snp_id)"]

set snp_name [database_to_tcl_string $db "select snp_name from p5_snps
where snp_id = $snp_id"]

if { [empty_string_p $snp_name] } {
    append page "Invalid snp id \"$snp_id\""
} else {

    append page "
<h2>SNP $snp_name </h2>
<p> Data pertains to genotyping in the FHS Offspring cohort. </p>
"
}

set exception_count 0
set exception_text ""
set selection [ns_db 0or1row $db $query]


if { [empty_string_p $selection] } {
    incr exception_count
    append exception_text "
    <li>No information was returned from the database."
} else {
    set_variables_after_query
} 

if {$exception_count > 0 } {
    ad_return_complaint $exception_count $exception_text
    return
}


append found_text "<table border=0 cellpadding=4>"
append unfound_text "<tr>
<td>
</td>
</tr>
"

append found_text "
<tr><td><table>
<tr><th>SNP name:</th>"

if { $has_genosnp_page_p == "t" } {
    append found_text "
    <td class='rj'><a href='/projects/c08/genes/geno/${gene}_pub_SNPs.html' 
    target='_blank'>$snp_name</a></td>"
} else {
    append found_text "<td class='td1'>$snp_name</td>"
}


append found_text "</tr><tr><th>Gene:</th>
<td class='rj'><a href='/genes/one-gene?gene=$gene'>$gene</a></td></tr>
<tr><th>Number of subjects genotyped:</th><td class='rj'>$n_typed</td></tr>
<tr><th>Genotyping success rate, %:</th><td class='rj'>$typing_success</td></tr>
<tr><th>Minor allele frequency:</th>
  <td class='rj'>[format "%0.3f" $minor_allele_freq]</td></tr>
<tr><th>HWE chi-square:</th><td class='rj'>[format "%0.2f" $chisq]</td></tr>
<tr><th>HWE probability:</th><td class='rj'>[format "%0.4f" $prob]</td></tr>

</table>
</td>
<p>
"

set gt1 [string toupper "$fhs_major/$fhs_major"]
set gt2 [string toupper "$fhs_major/$fhs_minor"]
set gt3 [string toupper "$fhs_minor/$fhs_minor"]


foreach item { meas_gt1 meas_gt2 meas_gt3 expect_gt1 expect_gt2 expect_gt3} {
    if { ![info exists $item] || [empty_string_p [set $item]] }  {
	set $item "&nbsp;"
    } else {
	if [regexp "expect" $item] {
	    set $item [format "%0.1f" [set $item]]
	}
    }
}


append found_text "
<td>&nbsp;&nbsp;&nbsp;&nbsp;&nbsp;</td>
<td>
<table border=1 cellspacing=1 cellpadding=4>
<caption><strong>Genotype frequency</strong></caption>
<tr><th class='hwgt'
>genotype</th><th class='hwgt'>measured</th><th class='hwgt'>expected</th></tr>
<tr><td class='cj'>$gt1</td>
  <td class='rj'>$meas_gt1</td>
  <td class='rj'>$expect_gt1</td></tr>
<tr><td class='cj'>$gt2</td>
  <td class='rj'>$meas_gt2</td>
  <td class='rj'>$expect_gt2</td></tr>
<tr><td class='cj'>$gt3</td>
  <td class='rj'>$meas_gt3</td>
  <td class='rj'>$expect_gt3</td></tr>
</table>
</td></tr></table>
"

append page $found_text

ns_db releasehandle $db

set head_stuff "
<style type='text/css'>
th { 
/*    color: white; 
    background-color: blue ;
    font-weight: bold;
*/
    text-align: right;
}

th.hwgt {
    color: white;
    background-color: #3366FF;
    font-weight: bold;
    text-align: right;
}

.rj { text-align: right }
.lj { text-align: left }
.cj { text-align: center }
</style>
"
pga_page_gen $page "data" "Info about $snp_name" $head_stuff 232


### Edit History ###
#
# 6/29/04.  Check that a GENE_pub_SNPs.html page exists before linking to it.
#
###############################################################
# Copyright (c) 2002-2005 Harvard Medical School
# All Rights Reserved.
# Distributed under the GNU General Public License.
###############################################################
