# Supplementary material for: Phenotype-genotype association grid: a convenient method for summarizing multiple association analyses
Source: BMC Genet. 2006 May 22;7:30. doi: 10.1186/1471-2156-7-30 (PMC1526453; doi:10.1186/1471-2156-7-30)
Supplement: Additional File 2 — "pga-grid-v1.01-readme.htm" is an HTML-format file that lists and describes each of the files contained in Additional File 1, pga-grid-v1.01-src.zip. [file 1471-2156-7-30-S2.zip › pga-grid-v1.01/p5-assoc.sql.txt]

-- p5-assoc.sql
--   Oracle tables to support Project 5's association analysis and 
--   PGA Grid pages.
--
-- Programmer: Steve DePalma, depalma@rascal.med.harvard.edu
--
-- PGA Grid ver. 1.01
-- The most recent version of PGA Grid software is available from
-- the CardioGenomics website at
-- http://cardiogenomics.med.harvard.edu/src/pga-grid/
-- ****************************************************************


create table p5_snps (
	snp_id	     	integer not null primary key,
	-- It's likely that a snp will have more than one name...
	snp_name	varchar(50),
	-- "gene" is still the column name I use, but I'd rather
	-- it be referenced to cg_genes.gene_id.
	-- This would be described by others as "gene symbol", e.g. MYH7.
	gene		varchar(20),
	-- Major and minor are determined by the population, not here.
	allele_1	char(1) check(allele_1 in ('a','c','g','t')),
	allele_2	char(1) check(allele_2 in ('a','c','g','t'))
);

--insert into p5_snps values (1, 'c174g', 'IL6', 'g', 'c');

create table p5_alleles (
	snp_id		unique not null references p5_snps,
	-- Major and minor may differ by population!
	-- The population important for the present task is the Framingham
	-- Heart Study cohort.  This table, then, should be independent
	-- of Joel's SNP-info table.
	-- This check should actually be p5_snps.allele_1 or p5_snps.allele_2
	fhs_major	char(1) check(fhs_major in ('a','c','g','t')),
	fhs_minor	char(1) check(fhs_minor in ('a','c','g','t'))
);

create table p5_hw (
       -- For Hardy-Weinberg equilibrium tests of allele frequencies in FHS pop
	snp_id		unique not null references p5_snps,
	-- The first popn_id will be "fhs01"
	popn_id		varchar2(20),
	batch		integer,
	unique(snp_id, popn_id, batch)
	n_typed		integer,
	-- typing_success is a percentage of n_typed.
	typing_success	number,
	minor_allele_freq	number,
	chisq		number,
	-- Probability.
	prob		number,
	-- gt1 is Major/Major, gt2 is Major/minor, gt3 is minor/minor.
	meas_gt1	integer,
	meas_gt2	integer,
	meas_gt3	integer,
	expect_gt1	number,
	expect_gt2	number,
	expect_gt3	number
);


-- "genogroup" is a way of combining more than one genotype, for purposes
-- of testing associations. Allowable values of genogroup are 0 through 7.
-- (borrowing from music notation, m = minor and M = major)
-- 1 = m/m
-- 2 = M/m
-- 3 = m/m + M/m
-- 4 = M/M
-- 5 = M/M + m/m
-- 6 = M/M + M/m
-- 7 = m/m + M/m + M/M
-- 0 = none of the above
--
-- Dominant model compares genogroup 4 vs. 3,
-- recessive compares genogroup 6 vs. 1,
-- additive and general 1, 2, and 4.

-- "covars" can have values "a" = age, or "ahwkSDH" = "age, height, 
-- weight, smoking, SBP, DBP, HTN rx".  "Sex and age" is implicitly
-- substituted for "age" when sample = men & women.

-- Consider merging this table with p5_lsm.
create table p5_n (
	snp_id      	not null references p5_snps,
	-- for now, 'all', and 'sex,age'
	sample		varchar(2) not null check(sample in ('m', 'f', 'mf')),
	covars	    	varchar2(80) not null,
	genogroup	integer,
	n1		integer,  -- lvm, lvid, lvwt
	n2		integer,  -- AoR, LA
	n3		integer,  -- FS
	unique(snp_id, covars, sample, genogroup)
);


-- 5/13/03 Had to modify p5_lsm to add a "model" field.
create table p5_lsm (
	snp_id		not null references p5_snps,
	sample		varchar(2) not null check(sample in ('m', 'f', 'mf')),
	covars		varchar2(80) not null,
	model		varchar(3) not null check(model in 
		('gen', 'add', 'rec', 'dom')),
	genogroup	integer,
	phenotype	varchar(8) not null check(phenotype in
		('LVM6', 'LVID6', 'LVWT6', 'AoR6', 'LA6', 'FS6')),
	lsm		number,
	stderr		number,
	unique(snp_id, covars, sample, model, genogroup, phenotype)
);

create table p5_pvalues (
	snp_id		not null references p5_snps,
	sample		varchar(2) not null check(sample in ('m', 'f', 'mf')),
	covars	varchar2(80) not null,
	model		varchar(3) not null check(model in 
		('gen', 'add', 'rec', 'dom')),
	phenotype	varchar(8) not null check(phenotype in
		('LVM6', 'LVID6', 'LVWT6', 'AoR6', 'LA6', 'FS6')),
	pvalue		number,
	unique(snp_id, covars, sample, model, phenotype)
);

create table p5_param_info (
       param_name		 varchar(40) primary key,
       short_name		 varchar(40),
       long_name		 varchar(200),
       help_url			 varchar(200),
       numeric_p	 char(1) default 'f' check (numeric_p in ('t','f'))
);

create table p5_param_value_info (
       param_name		 references p5_param_info,
       param_value		 varchar(40) not null,
       short_name		 varchar(40),
       long_name		 varchar(200),
       help_url			 varchar(200),
       default_p	 char(1) default 'f' check (default_p in ('t','f')),
       unique(param_name, param_value)
);

-- ###################################################################
-- Tables for Gene-Environment Interaction project (gei)
-- This is something of a kludge, before I fully generalize PGA Grid.

create table p5_gei_lsm (
	snp_id		not null references p5_snps,
	-- factor values include age60, sex, smoking, obesity, HTN, HTNrx
	factor		varchar2(40),
	-- genogroup will be 1 (minor/minor), 2 (Major/minor), 
	-- or 4 (Major/Major)
	genogroup	integer,
	phenotype	varchar2(8) not null check(phenotype in
			('LVM6', 'LVID6', 'LVWT6', 'AoR6', 'LA6', 'FS6')),
	n		integer,
	lsm		number,
	stderr		number,
	unique(snp_id, factor, genogroup, phenotype)
);

create table p5_gei_pvalues (
	snp_id		not null references p5_snps,
	factor		varchar2(40),
	phenotype	varchar2(8) not null check(phenotype in
		('LVM6', 'LVID6', 'LVWT6', 'AoR6', 'LA6', 'FS6')),
	pvalue		number,
	unique(snp_id, factor, phenotype)
);


-- ****************************************************************
-- Edit History
--
-- depalma 1/31/03 from tables created 12/19/2003.
-- 8/27/2003, add GEI tables.
--
-- Copyright (c) 2002-2005 Harvard Medical School
-- All Rights Reserved.
-- Distributed under the GNU General Public License.
