# Supplementary material for: Phenotype-genotype association grid: a convenient method for summarizing multiple association analyses
Source: BMC Genet. 2006 May 22;7:30. doi: 10.1186/1471-2156-7-30 (PMC1526453; doi:10.1186/1471-2156-7-30)
Supplement: Additional File 2 — "pga-grid-v1.01-readme.htm" is an HTML-format file that lists and describes each of the files contained in Additional File 1, pga-grid-v1.01-src.zip. [file 1471-2156-7-30-S2.zip › pga-grid-v1.01/p5.css.txt]

/*  p5.js
    Style sheet for PGA Grid, v1.01
    Programmer: Steve DePalma, depalma@rascal.med.harvard.edu
    The most recent version of PGA Grid software is available from
    the CardioGenomics website at
    http://cardiogenomics.med.harvard.edu/src/pga-grid/
*/

th   { 
    color: black; 
    background-color: silver ;
    font-weight: normal;
}

th.help { text-decoration : underline }


td.pv0, td.pv1, td.pv2, td.pv3, td.pv4, td.pv00  { 
    text-align: center;
    border: 1px solid black;
    font-size: small;
}

.pv00 { background-color : rgb(51,51,51); 
	color: white;
	font-size: small } 
.pv0  { background-color : #6699FF  ; font-size: small } 
.pv1  { background-color : #66FF66  ; font-size: small }
.pv2  { background-color : yellow ; font-size: small }
.pv3  { background-color : #FF9933 ; font-size: small }
.pv3  { background-color : orange ; font-size: small }
.pv4  { background-color : red; color: white ; font-size: small }

.ph-head {
     text-decoration : underline; 
 }

.MF {
     font-family: monospace;
 }

a.cell { text-decoration : none }

td.td1 { text-align: left }
td.td2 { text-align: center }

.shrink { font-size: x-small }

/*
 Copyright (c) 2002-2005 Harvard Medical School
 All Rights Reserved.
 Distributed under the GNU General Public License.
*/
