# Supplementary material for: Phenotype-genotype association grid: a convenient method for summarizing multiple association analyses
Source: BMC Genet. 2006 May 22;7:30. doi: 10.1186/1471-2156-7-30 (PMC1526453; doi:10.1186/1471-2156-7-30)
Supplement: Additional File 2 — "pga-grid-v1.01-readme.htm" is an HTML-format file that lists and describes each of the files contained in Additional File 1, pga-grid-v1.01-src.zip. [file 1471-2156-7-30-S2.zip › pga-grid-v1.01/p5-defs.tcl.txt]

# p5-defs.tcl
#  Shared Tcl procedures for PGA Grid pages (CardioGenomics Project 5).
#
# Programmer: Steve DePalma, depalma@rascal.med.harvard.edu
#
# PGA Grid ver. 1.01
# The most recent version of PGA Grid software is available from
# the CardioGenomics website at
# http://cardiogenomics.med.harvard.edu/src/pga-grid/


proc_doc p5_genogroup_set {model} { 
    Returns a list of genogroups (as integers).  Their order reflects
    typical sort order.  The switch command returns an empty string
    if model matches none of "gen", "add", "dom", "rec", or "all".
} {
    switch -exact $model {
	"gen" { return { 4 2 1 } }
	"add" { return { 4 2 1 } }
	"dom" { return { 4 3 }   }
	"rec" { return { 6 1 }   }
	"all" { return { 4 2 1 } }
    }
}
 
proc_doc p5_expand_genogroup {db snp_id genogroup sample chrom_num {html ""} } {
    Returns text of actual 
    alleles in their proper groupings. Requires a db handle. 
    Should probably be memoized (cached).
    Optional $html parameter can be "nbsp" to turn spaces into 
    HTML &nbsp;, but default is not to.    
    Major and minor alleles are defined in the FHS population (p5_snps table).
    If chrom_num is 'X' and sample is 'men', then don't double the allele.
} {
    set nbsp_p 0
    if { $html == "html" || $html == "HTML" } {
	set nbsp_p 1
    } 
    set selection [ns_db 0or1row $db "
      select fhs_minor as minor, fhs_major as major 
      from p5_alleles
      where snp_id = $snp_id"]
    set_variables_after_query

    set gg(1) "${minor}${minor}" 
    set gg(2) "${major}${minor}" 
    set gg(3) "${minor}${minor} + ${major}${minor}" 
    set gg(4) "${major}${major}" 
    set gg(5) "${major}${major} + ${minor}${minor}" 
    set gg(6) "${major}${major} + ${major}${minor}" 
    set gg(7) "${minor}${minor} + ${major}${minor} + ${major}${major}" 

    # insert X-chrom handling 2/22/05
    if { $chrom_num == "X" && $sample == "m" } {
	set gg(4) "$major"
	set gg(3) "$minor"
    }


    if [info exists gg($genogroup)] {
	set gg_text $gg($genogroup)
    } else {
	return ""
    }
    if ($nbsp_p) {
	regsub -all " " $gg_text "&nbsp;" gg_text
    }
    return $gg_text
}


#**********************************************************************

proc_doc p5_param_info { field sampleval param { value "" } } {
  A lookup table that returns info about parameters.  
  <li>Arg 1: one of "short_name", "long_name", "default_p", "list_of".
  <li>Arg 2: Current value of the "sample" parameter (necessary
       for proper output of covars info). Either "m", "f", or "mf".
       (Actually, if it's not "mf", it's ignored.)
  <li>Arg 3: one of "sample", "covars", "model".
  <li>Arg 4: A value for the given parameter. If missing, indicates
           that we want the short_name or long_name of the parameter
           itself, not for one of its values.
} {
    # This will all eventually go in the database, of course ...
    set short_name(sample_) "sample"
    set short_name(sample_m) "men"
    set short_name(sample_f) "women"
    set short_name(sample_mf) "men & women"

    set short_name(covars_) "covariates"
#    set short_name(covars_a) "age"
#    set short_name(covars_ahwkSDH) "multivariable"
    set short_name(covars_a) "age"
    set short_name(covars_ahwkSDH) "multivariable"

    set short_name(model_)  "model"
    set short_name(model_gen)  "general"
    set short_name(model_add)  "additive"
    set short_name(model_dom)  "dominant"
    set short_name(model_rec)  "recessive"
    set short_name(model_all)  "all"


    set long_name(sample_) "sample"
    set long_name(sample_m) "M (men)"
    set long_name(sample_f) "F (women)"
    set long_name(sample_mf) "MF (men & women)"

    set long_name(covars_) "covariates"
    set long_name(covars_a) "age"
    set long_name(covars_ahwkSDH) \
"multivariable (age, height, weight, smoking, SBP, DBP, HTN rx)"

    set long_name(model_)  "model"
    set long_name(model_gen)  "general"
    set long_name(model_add)  "additive"
    set long_name(model_dom)  "dominant"
    set long_name(model_rec)  "recessive"
#    set long_name(model_all)  "all inheritance models"
    set long_name(model_all)  "all models"

    set default_p(sample_) "mf"
    set default_p(covars_) "ahwkSDH"
    set default_p(model_) "all"

    set list_of(sample_) { mf m f }
    set list_of(covars_) { a ahwkSDH }
#    set list_of(covars_) { all sex,age }
    set list_of(model_)  { gen add dom rec all }

# 'sample' value determines whether covars is 'age' or 'sex & age'.
    if { ($sampleval == "mf") && ($param == "covars") } {
	set short_name(covars_a) "sex & age"
	set long_name(covars_a) "sex & age"
	set long_name(covars_ahwkSDH) \
"multivariable (sex & age, height, weight, smoking, SBP, DBP, HTM rx)"
	set short_name(covars_sex,age) "sex & age"
	set long_name(covars_sex,age) "sex & age"
	set long_name(covars_all) \
"multivariable (sex & age, height, weight, smoking, SBP, DBP, HTM rx)"
    }


    ## I don't know quite how or why this works, but it does!!
    set temp1 "${field}(${param}_${value})"
    eval "set temp $$temp1"
    return $temp
}
#**********************************************************************

proc p5_pheno_info {phenotype} {
    switch -exact $phenotype {
	"LVM6" { return "Left ventricular mass" }
	"LVID6" {return "Left ventricular internal diameter" }
	"LVWT6" {return "Left ventricular wall thickness" }
	"FS6"   {return "Fractional shortening" }
	"AoR6"  {return "Aortic root diameter" }
	"LA6"   {return "Left atrial diameter" }
    }
}

proc_doc p5_assoc_color_key {} {
    Returns HTML table containing the color key definitions.
} {
#
# There's debate about whether to use &ge;/&le; (a.k.a. &#8805;/&#8804;)
# which look better but aren't displayed on older browsers (Netscape 4),
# or to settle for the uglier "&lt;=".
#
    set width 120
    append html "<table border=1 cellspacing=1>
<!-- <caption><span style='text-align:left; text-size: small'>
  <a name='color_key'>Color Key:</a></span></caption> -->
<tr>
<td>Color&nbsp;Key:&nbsp;</td>
<td width=$width class=pv00><font size=-2>
<b>no P-value</b></font></td>
<td width=$width class=pv0><font size=-2>
0.05&le;<b>P</b>&le;&nbsp;1.0</font></td>
<td width=$width class=pv1><font size=-2>
0.01&le;<b>P</b>&lt;0.05</font></td>
<td width=$width class=pv2><font size=-2>
0.001&le;<b>P</b>&lt;0.01</font></td>
<td width=$width class=pv3><font size=-2>
0.0001&le;<b>P</b>&lt;0.001</font></td>
<td width=$width class=pv4><font size=-2>
<b>P</b>&nbsp;&lt;&nbsp;0.0001</font></td>
</tr>
</table>
"
return $html
}

proc_doc p5_pvalue_caveat {} {
  Returns HTML text of a warning to readers that association data
  are preliminary and may be subject to multiple errors.  This should
  be present on all Project 5 association data pages.
} {
    set html "<p> Please note that the posted genotype association 
data should be considered <strong>preliminary</strong>, and the results
have not been subjected to full analysis or peer review.  P-values are 
<strong>not</strong> adjusted for 
<a href='/groups/proj5/pages/assoc-help.html#multiple-testing' target='_blank'
>multiple testing</a>. </p>\n"
return $html
}

proc_doc p5_helper_header { param {attrib ""} {value ""} } {
    Creates an HTML header with link to Javascript help window, for 
    parameters such as "LVID", "sample", "MF", etc. Optionally specify
    an attribute and value, such as "rowspan" "2".
} {
    if {[empty_string_p $attrib] || [empty_string_p $value]} {
	set attrib_val ""
    } else {
	set attrib_val "$attrib='$value'"
    }
    set html "<th class='help' $attrib_val><a "
    append html "href='javascript:;'   onClick='p5_help(\"${param}\")'"
    append html ">$param</a></th>\n"
    return $html
}

proc_doc p5_nav_overview { {hyperlink 1} {frame 0} } {
    For navigation bar: Returns hyperlink (default) or name only
    (if hyperlink=0) to Project 5 Overview page.  
    If frame=1, it opens the page in a new window.
} {
    set page_name "Project&nbsp;5"
    set target ""
    if {$frame} {
	set target "target='_parent'"
    }
    if {$hyperlink} {
	set text "<a href='/project-detail?project_id=232'"
	append text " $target>"
	append text "$page_name</a>"
    } else {
	set text "$page_name"
    }
    return $text
}

proc_doc p5_nav_assoc_results { {hyperlink 1} {frame 0} } {
    For navigation bar: Returns hyperlink (default) or name only
    (if hyperlink=0) to Project 5 Association Analysis Results page.  
    If frame=1, it opens the page in a new window.
} {
    set page_name "Association&nbsp;analyses"
    set target ""
    if {$frame} {
	set target "target='_parent'"
    }
    if {$hyperlink} {
	set text "<a href='/projects/p5/assoc-results'"
	append text " $target>"
	append text "$page_name</a>"
    } else {
	set text "$page_name"
    }
    return $text
}

proc_doc p5_nav_gene_list { {hyperlink 1} {frame 0} } {
    For navigation bar: Returns hyperlink (default) or name only
    (if hyperlink=0) to Project 5 Association Gene List page.  
    If frame=1, it opens the page in a new window.
    Uses parent's values for $model, $sample, $pheno, $snp_type,
    $order, and $p_limit, and $covar (NOT $covars, which is a list 
    in pv-dist.tcl)
} {
    set page_name "Gene&nbsp;list"
    set target ""
    if {$frame} {
	set target "target='_parent'"
    }
    if {$hyperlink} {
	upvar 1 model model
	upvar 1 sample sample
	upvar 1 pheno pheno
	upvar 1 covar covar
	upvar 1 snp_type snp_type
	upvar 1 order order
	upvar 1 p_limit p_limit

	# Notice the use of covars vs covar.  BIG danger.
	set url_args "model=$model&sample=$sample&pheno=$pheno&covar=$covar"
	append url_args "&snp_type=$snp_type&order=$order&p_limit=$p_limit"

	set text "<a href='/projects/p5/stats/assoc-gene-list?$url_args'"
	append text " $target>"
	append text "$page_name</a>"
    } else {
	set text "$page_name"
    }
    return $text
}


proc_doc p5_nav_assoc_gene { gene_symbol {hyperlink 1} {frame 0} } {
    For navigation bar: Returns hyperlink (default) or name only
    (if hyperlink=0) to Project 5 Association Analysis One-Gene page.
    If frame=1, it opens the page in a new window.
} {
#    set page_name "Association&nbsp;results&nbsp;for&nbsp;$gene_symbol"
    set page_name "gene&nbsp;$gene_symbol"
    set target ""
    if {$frame} {
	set target "target='_parent'"
    }
    if {$hyperlink} {
	set text "<a href='/projects/p5/assoc-gene?gene=$gene_symbol'"
	append text " $target>"
	append text "$page_name</a>"
    } else {
	set text "$page_name"
    }
    return $text
}

proc_doc p5_nav_assoc_search { {hyperlink 1} {frame 0} } {
    For navigation bar: Returns hyperlink (default) or name only
    (if hyperlink=0) to Project 5 Association Analysis One-Gene page.
    If frame=1, it opens the page in a new window.
} {
    set page_name "Association&nbsp;search"
    set target ""
    if {$frame} {
	set target "target='_parent'"
    }
    if {$hyperlink} {
	set text "<a href='/projects/p5/assoc-search'"
	append text " $target>"
	append text "$page_name</a>"
    } else {
	set text "$page_name"
    }
    return $text
}

proc_doc p5_nav_assoc_grid { snp_id snp_name {hyperlink 1} {frame 0} } {
    For navigation bar: Returns hyperlink (default) or name only
    (if hyperlink=0) to Project 5 Association Analysis Grid page;
    i.e., one SNP.
    If frame=1, it opens the page in a new window.
} {
    set page_name "SNP&nbsp;$snp_name"
    set target ""
    if {$frame} {
	set target "target='_parent'"
    }
    if {$hyperlink} {
	set text "<a href='/projects/p5/assoc-grid-frame?snp_id=$snp_id'"
	append text " $target>"
	append text "$page_name</a>"
    } else {
	set text "$page_name"
    }
    return $text
}

##############################################################
proc p5_lsm_graph_filename {snp_id sample covars model pheno width length } {
    return "lsm-$snp_id-$sample-$covars-$model-$pheno-${width}x${length}.png"
}

proc_doc p5_n_threshold {} "Returns the number of individuals in a genotype
class below which we need to issue
a warning that N is too low for good statistical inference." {
    return 10
}

proc_doc p5_hw_result { probability } "Given a Hardy-Weinberg probability,
returns Pass, Borderline or Fail, or nbsp, depending on the value of the input.
Ought to be a PL/SQL func, of course, so that it can be changed via a
web interface.  DePalma, 2/25/2004." {
    if {$probability > 0.05} {
	set hw_result "pass"
    } elseif {$probability > 0.01} {
	set hw_result "borderline"
    } elseif {$probability > 0.00} {
	set hw_result "FAIL"
    } else {
	set hw_result "&nbsp;"
    }
    return $hw_result
}

proc_doc p5_stats_pval_maxes { } {
    Returns max values of P-value categories.
} {
    return [list 1.00 0.05 0.01 0.001 0.0001]
}

proc_doc p5_stats_pval_mins { } {
    Returns minimum values of P-value categories.
} {
    set maxes_list [p5_stats_pval_maxes]
    return [concat [lrange $maxes_list 1 end] 0.0]
}

proc_doc p5_assoc_icon_version { } {
    Returns number of current version of Primary PGA Grid icon.
} {
    return "03"
}

proc_doc p5_gei_icon_version { } {
    Returns number of current version of GEI PGA Grid icon.
} {
    return "98"
}

# pga_page_gen $page $page_type $title  $css_link $project_id
#
# For the purpose of distributing PGA Grid source code, I need a substitute
# for the page-generator proc, pga_page_gen, that isn't specific to
# the style and particular structure of the CardioGenomics website.
#
proc_doc pga_page_gen { page_content unused title head_extras unused } {
  Bare-bones procedure that creates a complete HTML page out of the given
  text.  The actual procedure used at CardioGenomics is much more
  elaborate. } {

  set page "<html><head>
<meta http-equiv='Content-Type' content='text/html;charset=iso-8859-1'>
<title>$title</title>
<link rel=stylesheet href='/projects/p5/p5.css' type='text/css'>
$head_extras
</head>
<body bgcolor=\"#ffffff\">
$page_content
</body></html>
"

  ns_return 200 text/html $page
}


### Edit history ###
#
# 12/20/2002, 9/17/2003
# 4/5/2004, Changed "target=_blank" to "target=_parent" in navigation links.
# Nov 2004, incorporated some procs for p5_stats (pvalue-distribution).
# 12/4/2005, created new pga_page_gen procedure.
#
#
###############################################################
# Copyright (c) 2002-2005 Harvard Medical School
# All Rights Reserved.
# Distributed under the GNU General Public License.
###############################################################
