# Supplementary material for: Phenotype-genotype association grid: a convenient method for summarizing multiple association analyses
Source: BMC Genet. 2006 May 22;7:30. doi: 10.1186/1471-2156-7-30 (PMC1526453; doi:10.1186/1471-2156-7-30)
Supplement: Additional File 2 — "pga-grid-v1.01-readme.htm" is an HTML-format file that lists and describes each of the files contained in Additional File 1, pga-grid-v1.01-src.zip. [file 1471-2156-7-30-S2.zip › pga-grid-v1.01/p5-funcs.sql.txt]

-- p5-funcs.sql
--   PL/SQL functions to support PGA Grid pages (Cardiogenomics Project 5).
--
-- Programmer: Steve DePalma, depalma@rascal.med.harvard.edu
--
-- PGA Grid ver. 1.01
-- The most recent version of PGA Grid software is available from
-- the CardioGenomics website at
-- http://cardiogenomics.med.harvard.edu/src/pga-grid/
-- ****************************************************************

-- What I learned from writing this function:
-- * Must use the temp variable u_pheno;
-- * Unlike Perl, "if" line ends in semicolon.
--
create or replace function p5_pheno_order 
 (v_pheno IN p5_lsm.phenotype%TYPE)
 return integer
AS
  u_pheno  p5_lsm.phenotype%TYPE;
BEGIN
	u_pheno := upper(v_pheno);
	if    (trim(u_pheno) = 'LVM6')  then return 0;
	elsif (trim(u_pheno) = 'LVID6') then return 1;
	elsif (trim(u_pheno) = 'LVWT6') then return 2;
	elsif (trim(u_pheno) = 'FS6')   then return 3;
	elsif (trim(u_pheno) = 'AOR6')  then return 4;
	elsif (trim(u_pheno) = 'LA6')   then return 5;
	else  return 99;
	end if;
END p5_pheno_order;
/
show errors
-- ############################################################


create or replace function p5_model_order 
 (v_model IN p5_pvalues.model%TYPE)
 return integer
AS
  u_model  p5_pvalues.model%TYPE;
BEGIN
	u_model := upper(v_model);
	if    (trim(u_model) = 'GEN') then return 0;
	elsif (trim(u_model) = 'ADD') then return 1;
	elsif (trim(u_model) = 'REC') then return 2;
	elsif (trim(u_model) = 'DOM') then return 3;
	else  return 99;
	end if;
END p5_model_order;
/
show errors
-- ############################################################


create or replace function p5_format_lsm (v_phenotype in varchar2)
return varchar2
is
output varchar2(10) := '0.00';
begin
if (trim(v_phenotype) = 'LVM6') then
   output := '000.0';
elsif (trim(v_phenotype) = 'FS6') then
   output := '0.000';
end if;

return output;

end;
/
show errors
-- ############################################################

create or replace function p5_format_se (v_phenotype in varchar2)
return varchar2
is
output varchar2(10) := '0.00';
begin
if (trim(v_phenotype) = 'LVM6') then
   output := '90.0';
elsif (trim(v_phenotype) = 'FS6') then
   output := '0.000';
end if;

return output;

end;
/
show errors
-- ############################################################


create or replace function p5_pvalue_class (v_pvalue in number)
return varchar2
is
css_class varchar(4);
begin
css_class := 'pv0';

-- This seems to be the wrong way to deal with the null case.
-- Use NVL(p5_pvalue_class(arg)), I guess.
if v_pvalue is null then 
   css_class := 'pv00';
end if;
--if v_pvalue < 0 then
--   css_class := 'pv00';
--end if;

if v_pvalue < 0.050 then
   css_class := 'pv1';
end if;

if v_pvalue < 0.010 then
   css_class := 'pv2';
end if;

if v_pvalue < 0.001 then
   css_class := 'pv3';
end if;

if v_pvalue < 0.0001 then
   css_class := 'pv4';
end if;

return css_class;

end;
/
show errors
-- ############################################################

create or replace function p5_array_model_order 
 (v_model IN p5_pvalues.model%TYPE)
 return integer
AS
  u_model  p5_pvalues.model%TYPE;
BEGIN
        u_model := upper(v_model);
        if    (trim(u_model) = 'GEN') then return 0;
        elsif (trim(u_model) = 'ADD') then return 1;
        elsif (trim(u_model) = 'DOM') then return 2;
        elsif (trim(u_model) = 'REC') then return 3;
        else  return 99;
        end if;
END p5_array_model_order;
/
show errors

create or replace function p5_array_covars_order 
 (v_covars IN p5_pvalues.covars%TYPE)
 return integer
AS
  u_covars  p5_pvalues.covars%TYPE;
BEGIN
        u_covars := upper(v_covars);
        if    (trim(u_covars) = 'A') then return 0;
        elsif (trim(u_covars) = 'AHWKSDH') then return 1;
        else  return 99;
        end if;
END p5_array_covars_order;
/
show errors

create or replace function p5_array_sample_order 
 (v_sample IN p5_pvalues.sample%TYPE)
 return integer
AS
  u_sample  p5_pvalues.sample%TYPE;
BEGIN
        u_sample := upper(v_sample);
        if    (trim(u_sample) = 'M') then return 0;
        elsif (trim(u_sample) = 'F') then return 1;
        elsif (trim(u_sample) = 'MF') then return 2;
        else  return 99;
        end if;
END p5_array_sample_order;
/
show errors

create or replace function p5_array_pheno_order 
 (v_pheno IN p5_pvalues.phenotype%TYPE)
 return integer
AS
  u_pheno  p5_pvalues.phenotype%TYPE;
BEGIN
        u_pheno := upper(v_pheno);
        if    (trim(u_pheno) = 'LVM6')  then return 0;
        elsif (trim(u_pheno) = 'LVID6') then return 1;
        elsif (trim(u_pheno) = 'LVWT6') then return 2;
        elsif (trim(u_pheno) = 'FS6')   then return 3;
        elsif (trim(u_pheno) = 'AOR6')  then return 4;
        elsif (trim(u_pheno) = 'LA6')   then return 5;
        else  return 99;
        end if;
END p5_array_pheno_order;
/
show errors


-- ****************************************************************
-- Edit History
--
-- depalma, Oct/Nov 2002
--
-- Copyright (c) 2002-2005 Harvard Medical School
-- All Rights Reserved.
-- Distributed under the GNU General Public License.
