# Supplementary material for: Phenotype-genotype association grid: a convenient method for summarizing multiple association analyses
Source: BMC Genet. 2006 May 22;7:30. doi: 10.1186/1471-2156-7-30 (PMC1526453; doi:10.1186/1471-2156-7-30)
Supplement: Additional File 2 — "pga-grid-v1.01-readme.htm" is an HTML-format file that lists and describes each of the files contained in Additional File 1, pga-grid-v1.01-src.zip. [file 1471-2156-7-30-S2.zip › pga-grid-v1.01/p5-gei-defs.tcl.txt]

# p5-gei-defs.tcl
#   Tcl procedures to support GEI PGA Grid pages for CardioGenomics.
#   Called from: gei-gene.tcl, assoc-search-2.tcl
#
# Programmer: Steve DePalma, depalma@rascal.med.harvard.edu
#
# PGA Grid ver. 1.01
# The most recent version of PGA Grid software is available from
# the CardioGenomics website at
# http://cardiogenomics.med.harvard.edu/src/pga-grid/
################################################################


proc_doc p5_gei_make_icon { snp_id } { 
    Make PGA Grid icon for Gene-Environment Interaction project.
    Gets its own subquery handle.
    Requires preloading of GD library file in the calling page, e.g.
      "load /usr/lib/graphviz/libgdtclft.so"
} {
 
    set query "
    select p5_pvalue_class(pvalue)
    from p5_gei_pvalues p, p5_gei_pheno_info pi, 
      p5_gei_covars_info ci
    where p.snp_id = $snp_id
    and p.phenotype = pi.phenotype
    and p.covars = ci.covars
    order by ci.sort_key, pi.sort_key
    "
    set db [ns_db gethandle subquery]
    set pvclasses [database_to_tcl_list $db $query]
    ns_db releasehandle $db
   
    set width  [lindex [p5_gei_icon_dimensions] 0]
    set height [lindex [p5_gei_icon_dimensions] 1]
    set im [gd create $width $height]

    # Let's define some colors.
    # The background color is the one allocated first from a new image.
    set black  [gd color new $im 0 0 0]
    set white  [gd color new $im 255 255 255]
    set red    [gd color new $im 255 0 0]
    set yellow [gd color new $im 255 255 0]
    set orange [gd color new $im 255 102 0]
    set green  [gd color new $im 0 255 0]
    set blue   [gd color new $im 0 0 255]
    set lt_green  [gd color new $im 102 255 102]
    set med_gray  [gd color new $im 102 102 102]
    set lt_gray   [gd color new $im 153 153 153]
    set vlt_gray  [gd color new $im 204 204 204]
    set blue      [gd color new $im 0   0   255]
    set lt_azure  [gd color new $im 102 153 255]
    set dark_gray [gd color new $im 51 51 51]

    set pv1 1
    set div_color black
    set bkgd blue
    #set bkgd lt_azure

    # colors for pvalue-class
    set pv(pv0)  [set $bkgd]
    set pv(pv1)  $lt_green
    set pv(pv2)  $yellow
    set pv(pv3)  $orange
    set pv(pv4)  $red
    set pv(pv00) $dark_gray
    # 8/17/2005
    set pv()     $dark_gray

    ## Terrible to define these variables in two places! Fix this.
    set border 1
    set divider 1
    set num_rows 6
    set num_columns 6
    set square 6

    set p 0
    set x1 $border; set y1 $border
    for {set j 0} {$j < $num_rows} {incr j} {
	set y2 [expr $y1 + $square - 1]
	for {set i 0} {$i < $num_columns} {incr i} {
	    set x2 [expr $x1 + $square - 1]
	    set pvclass [lindex $pvclasses $p ]

	    gd fillrectangle $im $pv($pvclass) $x1 $y1 $x2 $y2
	    incr p
	    set x1 [expr $x2 + $divider + 1]
	}
	set y1 [expr $y2 + $divider + 1]
	set x1 $border
    }

    #set filename "$snp_id-icon-03.png"
    set filename [p5_gei_icon_filename  $snp_id]
    set out [open [p5_gei_icon_system_filename $snp_id] w]
    gd writePNG $im $out
    close $out
    gd destroy $im

    ## End proc make-gei-icon
}

ad_proc p5_gei_icon_dimensions { { -num_rows 6 -num_columns 6 -square 6 -border 1 -divider 1 } } "Returns two-element list giving size of PGA Grid icon.
 Element 0 is width; element 1 is height." {

# Of course, these parameters should really be kept in the database.
#    set num_rows 6
#    set num_columns 6 
# square was 5 for Echo grids (pre-Nov2003).
#    set square 6
#    set border 1
#    set divider 1

    # Note: Min square is 2, min border is 1, min divider is 2 (or 0).
    set width  [expr $num_columns * $square + \
	    [expr $num_columns - 1] * $divider + 2 * $border ]
    set height [expr $num_rows    * $square + \
	    [expr $num_rows - 1   ] * $divider + 2 * $border ]

     return [list $width $height]
}

proc_doc p5_gei_icon_filename { snp_id } {
    Returns the name of the icon file for a given SNP;
    e.g., "gei-127-icon-02.png"
} {
    ## Version is incorporated into the filename so that browsers won't
    ## mistakenly retain an old version in their caches.
    set version 98
    return "gei-${snp_id}-icon-${version}.png"
}

proc_doc p5_gei_icon_url { snp_id } {
    Returns the local URL of the icon file for a given SNP;
    e.g., "/projects/p5/gei/images/icons/gei-127-icon-02.png"
} {
    set base_url "/projects/p5/gei/images/icons"
    return $base_url/[p5_gei_icon_filename $snp_id]
}

proc_doc p5_gei_icon_system_filename { snp_id } {
    Returns the system path and name of the icon file for a given SNP;
    e.g., "/web/acs10/www/projects/p5/gei/images/icons/gei-127-icon-02.png"
} {
    set base_url "[ad_parameter PathToACS]/www/projects/p5/gei/images/icons"
    return $base_url/[p5_gei_icon_filename $snp_id]
}

proc_doc p5_gei_pvclass_to_RGB { pv_class } {
    Given a p-value class, return an RGB color in hex, suitable for
    use by ChartDirector.
} { 
    set lt_azure "0x6699FF"
    set lt_green "0x66FF66"
    set yellow   "0xFFFF00"
    set orange   "0xFF6600"
    set red      "0xFF0000"
    set dark_gray "0x333333"

    set silver   "0xCCCCCC"
    set white    "0xFFFFFF"
    set black    "0x000000"
    set blue     "0x0000FF"

    # Colors for the various p-values -- these may change!!
    set p_clr(pv0) $lt_azure
    set p_clr(pv1) $lt_green
    set p_clr(pv2) $yellow
    set p_clr(pv3) $orange
    set p_clr(pv4) $red
    set p_clr(pv00) $dark_gray
    
    set bar_clr $p_clr($pv_class)
    return $bar_clr
}

proc_doc p5_nav_gei_grid { snp_id snp_name {hyperlink 1} {frame 0} } {
    For navigation bar: Returns hyperlink (default) or name only
    (if hyperlink=0) to Project 5 PGA Grid GEI page;
    i.e., one SNP.
    If frame=1, it opens the page in a new window.
} {
    set page_name "SNP&nbsp;$snp_name"
    set target ""
    if {$frame} {
	set target "target='_parent'"
    }
    if {$hyperlink} {
	set text "<a href='/projects/p5/gei/gei-grid-frame?snp_id=$snp_id'"
	append text " $target>"
	append text "$page_name</a>"
    } else {
	set text "$page_name"
    }
    return $text
}

### Edit History ###
#
# depalma, Nov/Dec 2003
#
###############################################################
# Copyright (c) 2002-2005 Harvard Medical School
# All Rights Reserved.
# Distributed under the GNU General Public License.
###############################################################
