# Supplementary material for: Phenotype-genotype association grid: a convenient method for summarizing multiple association analyses
Source: BMC Genet. 2006 May 22;7:30. doi: 10.1186/1471-2156-7-30 (PMC1526453; doi:10.1186/1471-2156-7-30)
Supplement: Additional File 2 — "pga-grid-v1.01-readme.htm" is an HTML-format file that lists and describes each of the files contained in Additional File 1, pga-grid-v1.01-src.zip. [file 1471-2156-7-30-S2.zip › pga-grid-v1.01/p5-graph-defs.tcl.txt]

# p5-graph-defs.tcl
#   Shared Tcl procedures for creating Primary PGA Grid bar graphs.
#
# Programmer: Steve DePalma, depalma@rascal.med.harvard.edu
#
# PGA Grid ver. 1.01
# The most recent version of PGA Grid software is available from
# the CardioGenomics website at
# http://cardiogenomics.med.harvard.edu/src/pga-grid/
################################################################

proc p5_max_LVM6  {} { return 300.0 }
proc p5_max_LVID6 {} { return   7.0 }
proc p5_max_LVWT6 {} { return   3.0 }
proc p5_max_FS6   {} { return   0.7 }
proc p5_max_AoR6  {} { return   5.0 }
proc p5_max_LA6   {} { return   6.0 }
# On 12/30/2002, max LSM + SE for (LVM6, LVID6, LVWT6, FS6, AoR6, LA6)
# were (264, 5.78, 2.93, 0.52, 4.26, 5.03)

proc_doc p5_val2px { param value ymax } {
    Converts phenotype value (in cm., e.g.) to pixels, given
    a ymax (in pixels).  ymax is the number of pixels when 
    value is maximum (100%).  Max values are gotten from procedure calls.
    For making bar graphs of LSM/stderr.
} {
    if { ![info exists value] || [empty_string_p $value]} {
	set value 0
    }
    return [expr round($value / [p5_max_${param}] * $ymax)]
}

proc_doc p5_draw_y_axis { im clr font param x0 y0 y_axis_length } {
    For making bar graphs of LSM/stderr.  x0, y0 are absolute graph's origin
    coordinates, in pixels.  y_axis_length is length of y-axis in pixels.
    Error if y0 < y_axis_length.
} {
    set tick_font_size 8
    set tick_length 4
    set text_offset_x 30  ;# More than the width of one label, in pixels.
    set text_offset_y 4   ;# About half the height of the tick text,
                          ;#   for centering.  In pixels.
    set units_offset 60


    set ticks(LVM6) { 
	{50 ""} {100 "100"} {150 ""} {200 "200"} {250 ""} {300 "300"} 
    }
    set ticks(LVID6) {
	{1 ""} {2 "2.0"} {3 ""} {4.0 "4.0"} {5 ""} {6 "6.0"} {7 ""}
    }
    set ticks(LVWT6) {
	{1 "1.0"} {2 "2.0"} {3 "3.0"} 
    }
    set ticks(FS6) {
	{0.1 ""} {0.2 "0.2"} {0.3 ""} {0.4 "0.4"} {0.5 ""} {0.6 "0.6"} {0.7 ""}
    }
    set ticks(AoR6) {
	{1 "1.0"} {2 ""} {3 "3.0"} {4 ""} {5 "5.0"}
    }
    set ticks(LA6) {
	{1 ""} {2 "2.0"} {3 ""} {4 "4.0"} {5 ""} {6 "6.0"}
    }

    set units(LVM6) "g."
    set units(LVID6) "cm."
    set units(LVWT6) "cm."
    set units(FS6) ""
    set units(AoR6) "cm."
    set units(LA6) "cm."


    # Counting indexes.
    set i_num  0
    set i_text 1
    set i_lasttick [expr [llength $ticks($param)] - 1]
    
    # Draw the y-axis proper.
    gd line $im $clr $x0 $y0 $x0 [expr $y0 - $y_axis_length]
    # Draw the ticks and their text labels.
    foreach tick $ticks($param) {
	# y_num is the absolute pixel coordinate for the tick.
	# y_text and x_text are absolute pixel coordinates for the tick's text.
	set y_num [expr $y0 \
	  - [p5_val2px $param [lindex $tick $i_num] $y_axis_length] ]
	gd line $im $clr [expr $x0 - $tick_length] $y_num $x0 $y_num
	set y_text [expr $y_num + $text_offset_y]
	set x_text [expr $x0 - $text_offset_x]
	gd text $im $clr $font $tick_font_size 0 $x_text $y_text [lindex $tick $i_text]
    }

    # Write the units text
    set units_font_size 10
    gd text $im $clr $font $units_font_size 0 \
	    [expr $x0 - $units_offset + 10] \
	    [expr $y0 - round($y_axis_length/2)] \
	    $units($param)

}

proc_doc p5_draw_x_axis {im clr font param model x0 y0 x_axis_length} {
    Draws x-axis of LSM/stderr bar graph, and captions.
    Data structure includes genogroup, N, LSM/SE, p-value.
    Data structure example: \{ \{ "(cc + cg)" 575 \} another another? \}
} {
    set text_offset_x 20 ;# Half the width of one label, in pixels.
    set text_offset_y 4  ;# Margin below axis, in pixels.
    gd line $im $clr $x0 $y0 [expr $x0 + $x_axis_length] $y0
    # Write captions now ...
}

proc_doc p5_draw_bars {db snp_id im clr font param model x0 y0 x_axis_length
y_axis_length bar_clr data chrom_num} { } {

    set bar_half_width [expr round(0.1 * $x_axis_length)]
    set cap_half_width [expr round(0.2 * $bar_half_width)]
    set i_lsm  0
    set i_se   1
    set i_gg   2
    set i_N    3
    set i_pvalue 4
    set i_sample 6

    set spacing [expr round($x_axis_length / ([llength $data] + 1))]

    # This next counter counts the number of genogroups (2 or 3);
    # that is, the number of bars, from 1 to 2 or 1 to 3.
    for {set i_bar 1} {$i_bar < [expr [llength $data]+1]} {incr i_bar} {
	set x_bar [expr $x0 + ($i_bar * $spacing)]
	set lsm [string trim [lindex [lindex $data [expr $i_bar - 1]] $i_lsm] ]
	set se  [lindex [lindex $data [expr $i_bar - 1]]  $i_se ] 
	set gg  [lindex [lindex $data [expr $i_bar - 1]]  $i_gg ] 
	set n   [lindex [lindex $data [expr $i_bar - 1]]  $i_N  ] 
	set y_lsm [expr $y0    - [p5_val2px $param $lsm $y_axis_length]]
	set y_se  [expr $y_lsm - [p5_val2px $param $se  $y_axis_length]]
	set y_barlabel [expr round($y_se - (0.2 * $y_axis_length))]
	set y_barlabel [expr round(0.6 * $y_se)]
	set sample [lindex [lindex $data [expr $i_bar - 1]]  $i_sample  ] 


	## depalma 9/9/2003.  Fix problem with Batch 1 data.
	if { $n == 0 } { set lsm ""; set se ""; set y_lsm $y0; set y_se $y0 }
	##  end 9/9/2003

	# Write LSM/SE above each bar,
	# but only if they're not empty strings.
	if {![empty_string_p $lsm]} {
	    gd text $im $clr $font 9 0 \
		    [expr round($x_bar - (0.5 * $bar_half_width))] \
		    $y_barlabel "$lsm\r\n($se)"
	}
	# "gd fillrectangle" (but not "gd rectangle") requires 
	# that x1 <= x2 and y1 <= y2, otherwise nothing shows up.
	gd fillrectangle $im $bar_clr \
		[expr $x_bar - $bar_half_width] $y_lsm \
		[expr $x_bar + $bar_half_width] $y0 


        ##
        ##  Draw crosshatched bar if we the bar to be highlighted.
	##
	if { $n < [p5_n_threshold] } {
        set bar_clr tiled
        set hatchfh [open "/web/dev10/www/projects/p5/crosshatch/8x8-hatch3.png"
]
        gd tile $im [gd createFromPNG $hatchfh]
#       gd fill  $im $bar_clr \
#               [expr $x_bar - $bar_half_width + 3] [expr $y_lsm + 3]
        gd fillrectangle $im $bar_clr \
                [expr $x_bar - $bar_half_width] $y_lsm \
                [expr $x_bar + $bar_half_width] $y0 
}


	# Draw a boundary rectangle (in black).  Change in parallel w/above!
	gd rectangle $im $clr \
		[expr $x_bar - $bar_half_width] $y_lsm \
		[expr $x_bar + $bar_half_width] $y0 
	# Draw the whisker.
	gd line $im $clr $x_bar $y_lsm $x_bar $y_se
	# Draw the cap on the whisker.
	gd line $im $clr \
		[expr $x_bar - $cap_half_width] $y_se \
		[expr $x_bar + $cap_half_width] $y_se 

	# Write values for genogroup and N
	# Center the genogroup string under the bar;
	# 3 * string length seems to work for a 10pt font.
	gd text $im $clr $font 10 0 \
		[expr round($x_bar - 3 * \
		   [string length [p5_expand_genogroup $db $snp_id $gg $sample $chrom_num]])] \
		[expr $y0 + round(0.1 * $y_axis_length)] \
		[p5_expand_genogroup $db $snp_id $gg $sample $chrom_num]

	gd text $im $clr $font 9 0 \
		[expr round($x_bar - 3 * [string length $n])] \
		[expr $y0 + round(0.2 * $y_axis_length)] \
		$n
    }
    # Write headings for genotype and N
    gd text $im $clr $font 10 0 \
	    [expr $x0 - 50] \
	    [expr $y0 + round(0.1 * $y_axis_length)] "Genotype:"
    gd text $im $clr $font 10 0 \
	    [expr $x0 + 6] \
	    [expr $y0 + round(0.2 * $y_axis_length)] "N:"

}


proc_doc p5_draw_title {im clr font size pheno height width} {
   Write a title on the graph.
} {
#    set x [expr round($width / 2)]
    set x [expr round($width * 9/20)]
    set y [expr round(0.1 * $height)]
    regsub 6 $pheno "" pheno
    gd text $im $clr $font $size 0 $x $y $pheno
}

proc_doc p5_draw_labels {im clr font size pheno height width} {
   Write genotypes, N.
} {
    set x [expr round($width / 2)]
    set y [expr round(0.1 * $height)]

    gd text $im $clr $font $size 0 $x $y $pheno
}


### Edit History ###
#
# depalma, 12/30/2002
# 9/2/2003.  Modify to add crosshatches depending on N.
# 9/9/2003.  Modify to not print a bar if N = 0.
# 9/17/2003.  Incorporate crosshatches from the dev10 side.
#
###############################################################
# Copyright (c) 2002-2005 Harvard Medical School
# All Rights Reserved.
# Distributed under the GNU General Public License.
###############################################################
