# Supplementary material for: Phenotype-genotype association grid: a convenient method for summarizing multiple association analyses
Source: BMC Genet. 2006 May 22;7:30. doi: 10.1186/1471-2156-7-30 (PMC1526453; doi:10.1186/1471-2156-7-30)
Supplement: Additional File 2 — "pga-grid-v1.01-readme.htm" is an HTML-format file that lists and describes each of the files contained in Additional File 1, pga-grid-v1.01-src.zip. [file 1471-2156-7-30-S2.zip › pga-grid-v1.01/p5.js.txt]

// p5.js
//   Javascript functions for Project 5 pages (PGA Grid, and SNPs).
//   These are way too specific for general use.
//
// Programmer: Steve DePalma, depalma@rascal.med.harvard.edu
//
// PGA Grid ver. 1.01
// The most recent version of PGA Grid software is available from
// the CardioGenomics website at
// http://cardiogenomics.med.harvard.edu/src/pga-grid/
// ****************************************************************

function help_window(topic)
{
  var details = "toolbar=no,location=no,directories=no,status=no,menubar=no,scrollbars=yes,resizable=yes,copyhistory=yes,width=400,height=200";
  var window_name = "snp_help";
  var assoc_file = "/genes/assoc_help.html";
  
  var f = new Object;
  var w = new Object;

  f["LVM"]  = assoc_file + "#LVM";
  f["LVID"] = assoc_file + "#LVID";
  f["LVWT"] = assoc_file + "#LVWT";
  f["FS"]   = assoc_file + "#FS";
  f["AoR"]  = assoc_file + "#AoR";
  f["LA"]   = assoc_file + "#LA";
  f["N1"]   = assoc_file + "#N1";
  f["N2"]   = assoc_file + "#N2";

  if (typeof(f[topic]) == "undefined") {
    return;
  }
  else {
    w = window.open(f[topic], window_name, details);
    // Netscape needs an explicit focus call.
    w.focus();

  }
}


function graph_window(topic)
{
  var details = "toolbar=no,location=no,directories=no,status=no,menubar=no,scrollbars=yes,resizable=yes,copyhistory=yes,width=460,height=320";
  var window_name = "lsm_graph";
  var assoc_file = "/genes/marty-lsm1-gif.html";

  
  var f = new Object;
  var w = new Object;

  f["dummy"] = assoc_file;

  if (typeof(f[topic]) == "undefined") {
    return;
  }
  else {
    w = window.open(f[topic], window_name, details);
    // Netscape needs an explicit focus call.
    w.focus();

  }
}

// This needs work, but fortunately it's never really used.
function graph_window2(url)
{
  var details = "toolbar=no,location=no,directories=no,status=no,menubar=no,scrollbars=yes,resizable=yes,copyhistory=yes,width=460,height=320";
  var window_name = "lsm_graph";
  //  var assoc_file = "/genes/marty-lsm1.gif";
  // var assoc_file = "/genes/assoc_help.html";
  var assoc_file = "/genes/marty-lsm1-gif.html";

  
  var f = new Object;
  var w = new Object;
  f["dummy"] = assoc_file;

  if (typeof(url) == "undefined") {
    return;
  }
  else {
    w = window.open(url, window_name, details);
    // Netscape needs an explicit focus call.
    w.focus();
  }
}

function p5_help_more(anchor) {
    // Writes a link to a help page, with internal anchor.
    var s = "\n<br><br><i><font size='-1'>";
    s += "(<a href='/groups/proj5/pages/assoc-help.html#"
	+ anchor + "' target='_blank'>more&nbsp;details...</a>)</font></i>\n";
    return s;
}
function p5_gei_help_more(anchor) {
    // Writes a link to a help page, with internal anchor.
    // Defined 2/22/2004, but no HTML page exists yet, so return "".
    var s = "\n<br><br><i><font size='-1'>";
    s += "(<a href='/groups/proj5/pages/assoc-help.html#"
	+ anchor + "' target='_blank'>more&nbsp;details...</a>)</font></i>\n";
//    return s;
    return "";
}

function p5_help(topic) {
  var details = "toolbar=no,location=no,directories=no,status=no,menubar=no,scrollbars=yes,resizable=yes,copyhistory=yes,width=400,height=200";
  var window_name = "helpme";
//  var assoc_file = "/genes/assoc_help.html";
  
  var t = new Object;  // help text, in an associative array.
  var w = new Object;  // the popup window.

  t["LVM"]  = "<dt>LVM</dt> <dd>Left Ventricular Mass (grams). \
Calculated from echocardiographic measurements of IVS, PW, and LVID."
      + p5_help_more("pheno") + "</dd>";

  t["LVID"] = "<dt>LVID</dt> <dd>Left Ventricular Internal Diameter, "
      + "end-diastole (cm.). " 
+ p5_help_more("pheno") 
+ "</dd>";

  t["LVWT"] = "<dt>LWT</dt> <dd>Left Ventricular Wall Thickness (cm.) "
      + "<br>That is, interventricular septum thickness (IVS), end-diastole, "
      + "plus LV posterior wall thickness (PW), end-diastole."
+ p5_help_more("pheno") + "</dd>";

  t["FS"]   = "<dt>FS</dt><dd>Left ventricular fractional shortening "
      + "(unitless).  <br>An indicator of LV systolic function.\n" 
      + "<p> FS = [LVID - LVIDes]/LVID, <br><br> where "
      + "LVID = LV internal diameter, end-diastole, and <br>"
      + "LVIDes = LV internal diameter, end-systole." 
+ p5_help_more("pheno") + "</dd>";


  t["AoR"]  = "<dt>AoR</dt><dd>Aortic root diameter, end-diastole (cm.)"
+ p5_help_more("pheno") + "</dd>";

  t["LA"]   = "<dt>LA</dt><dd>Left atrial diameter, end-systole (cm.)" 
+ p5_help_more("pheno") + "</dd>";

  t["N1"]   = "<dt>N1</dt><dd>Number of subjects with specific genotype "
      + "and ventricular phenotype measurements (LVM, LVID, LVWT, FS)."
+ p5_help_more("pheno") + "</dd>";

  t["N2"]   = "<dt>N2</dt><dd>Number of subjects with specific genotype "
      + "and left atrial (LA) and aortic root (AoR) phenotype measurements. "
      + "<p>N2 is larger "
      + "than N1 because it is technically easier to measure the left atrium "
      + "and aortic root than the left ventricle by M-mode echocardiography."
      + p5_help_more("pheno") + "</dd>";

// New stuff inserted 1/29/03.
t["sample"] = "<dl><dt>SAMPLE</dt><dd>"
+ "Association analyses were performed by considering the collection of "
+ "Framingham Heart Study offspring subjects as three samples: "
+ "<strong>men only</strong> (<strong>M</strong>), <strong>women "
+ "only</strong> (<strong>F</strong>), and <strong>pooled men and "
+ "women</strong> (<strong>MF</strong>). "
+ p5_help_more("stats") + "</dd></dl>";

t["covariates"] = "<dl><dt>COVARIATES</dt><dd>"
+ "Samples are adjusted for covariates in two manners: either "
+ "<strong>sex- and age-adjusted</strong> (just age-adjusted, for the "
+ "men-only and women-only samples), or else adjusted for "
+ "<strong>multiple variables</strong> (sex, age, height, weight, "
+ "smoking, systolic blood pressure, diastolic blood pressure, and "
+ "hypertension drug therapy). "
+ p5_help_more("covariates") + "</dd></dl>";

t["genotype"] = "<dl><dt>GENOTYPE</dt><dd>"
+ "&quot;Genotype&quot; refers to one of three SNP genotypes, the more "
+ "common homozygous, the heterozygous, and the less common homozygous. "
+ p5_help_more("geno") + "</dd></dl>";

t["phenotype"] = "<dl><dt>PHENOTYPE</dt><dd>"
+ "Echocardiographic phenotypes are:<br> "
+ "    <b>LVM</b>:&nbsp;left ventricular mass<br> "
+ "    <b>LVID</b>:&nbsp;left ventricular internal diameter<br> "
+ "    <b>LVWT</b>:&nbsp;left ventricular wall thickness<br> "
+ "    <b>FS</b>:&nbsp;left ventricular fractional shortening<br> "
+ "    <b>AoR</b>:&nbsp;aortic root dimension<br> "
+ "    <b>LA</b>:&nbsp;left atrial dimension "
+ p5_help_more("pheno") + "</dd></dl>";

t["n1"] = "<dl><dt>N1</dt><dd>"
+ "Number of subjects with each specific genotype and available "
+ "left ventricular phenotype measurements (LVM, LVID, LVWT). "
+ p5_help_more("pheno") + "</dd></dl>";

t["n2"] = "<dl><dt>N2</dt><dd>"
+ "Number of subjects with each specific genotype and available "
+ "aortic or left atrial dimension measurements. "
+ p5_help_more("pheno") + "</dd></dl>";

t["LVM"] = "<dl><dt>LVM</dt><dd>"
+ "Mean estimated left ventricular mass, in grams.  "
+ p5_help_more("pheno") + "</dd></dl>";

t["LVID"] = "<dl><dt>LVID</dt><dd>"
+ "Mean estimated left ventricular internal diameter, in cm. "
+ p5_help_more("pheno") + "</dd></dl>";

t["LVWT"] = "<dl><dt>LVWT</dt><dd>"
+ "Mean estimated left ventricular wall thickness, in cm.  "
+ p5_help_more("pheno") + "</dd></dl>";

t["FS"] = "<dl><dt>FS</dt><dd>"
+ "Mean estimated left ventricular fractional shortening. "
+ p5_help_more("pheno") + "</dd></dl>";

t["AoR"] = "<dl><dt>AoR</dt><dd>"
+ "Mean estimated aortic root dimension, in cm. "
+ p5_help_more("pheno") + "</dd></dl>";

t["LA"] = "<dl><dt>LA</dt><dd>"
+ "Mean estimated left atrial dimension, in cm. "
+ p5_help_more("pheno") + "</dd></dl>";

t["major/major"] = "<dl><dt>MAJOR/MAJOR</dt><dd>"
+ "More common homozygous genotype. "
+ p5_help_more("geno") + "</dd></dl>";

t["major/minor"] = "<dl><dt>MAJOR/MINOR</dt><dd>"
+ "Heterozygous genotype. "
+ p5_help_more("geno") + "</dd></dl>";

t["minor/minor"] = "<dl><dt>MINOR/MINOR</dt><dd>"
+ "Less common homozygous genotype. "
+ p5_help_more("geno") + "</dd></dl>";

t["model"] = "<dl><dt>MODEL</dt><dd>"
+ "Four different genetic models were tested: <strong>general</strong>, "
+ "<strong>additive</strong>, <strong>dominant</strong>, and "
+ "<strong>recessive</strong>. "
+ p5_help_more("stats") + "</dd></dl>";

t["scoring"] = "<dl><dt>SCORING</dt><dd>"
+ "Scoring refers to the manner in which the genotypes are "
+ "considered in each model. For the general model, genotypes are not "
+ "ordered; in the additive model, genotypes are rank ordered; etc. "
+ p5_help_more("stats") + "</dd></dl>";

t["pvalue"] = "<dl><dt>PVALUE</dt><dd>"
+ "P-values for ANOVA testing for a given echocardiographic phenotype  "
+ "under each genetic model, with the given sample and covariates. "
+ "Please note that the posted genotype association data should be "
+ "considered <strong>preliminary</strong>, and that the results have not "
+ "been subjected to full analysis or peer review.  P-values are  "
+ "<strong>not</strong> adjusted for multiple testing. "
+ p5_help_more("stats") + "</dd></dl>";

t["general"] = "<dl><dt>GENERAL</dt><dd>"
+ "In the general model, the genotype is not ordered and it is "
+ "used as a &quot;class variable&quot;. "
+ p5_help_more("stats") + "</dd></dl>";

t["additive"] = "<dl><dt>ADDITIVE</dt><dd>"
+ "In the additive model, the genotypes are rank ordered "
+ "assuming a &quot;dose-effect&quot; across the three genotypes (eg, 1, 0, -1). "
+ p5_help_more("stats") + "</dd></dl>";

t["dominant"] = "<dl><dt>DOMINANT</dt><dd>"
+ "In the dominant model, the genotype is ordered assuming the "
+ "less-common allele is dominant (eg, 1, 0, 0). "
+ p5_help_more("stats") + "</dd></dl>";

t["recessive"] = "<dl><dt>RECESSIVE</dt><dd>"
+ "In the recessive model, the genotype is ordered assuming the "
+ "less-common allele is recessive (eg, 1, 1, 0). "
+ p5_help_more("stats") + "</dd></dl>";

t["color_key"] = "<dl><dt>COLOR_KEY</dt><dd>"
+ "P-value ranges are color-coded as shown on this key.   "
+ "PLEASE SEE SECTION ON CAUTION REGARDING INTERPRETATION OF RESULTS: "
+ "TYPE I AND TYPE II ERROR! "
+ "Please note that the posted genotype association data should be "
+ "considered <strong>preliminary</strong>, and that the results have not "
+ "been subjected to full analysis or peer review.  P-values are  "
+ "<strong>not</strong> adjusted for multiple testing. "
+ p5_help_more("stats") + "</dd></dl>";

t["lsm"] = "<dl><dt>LSM</dt><dd>"
+ "A least squares mean (LSM) is the estimated mean value of the "
+ "phenotype in the sample, adjusted for the average values of covariates "
+ "included in the ANOVA model. "
+ p5_help_more("stats") + "</dd></dl>";

t["se"] = "<dl><dt>SE</dt><dd>"
+ "Standard error of the mean for the given echocardiographic "
+ "measurements. "
+ p5_help_more("stats") + "</dd></dl>";


t["sex & age"] = t["covariates"];
t["multivariable"] = t["covariates"];
t["M"] = t["sample"];
t["F"] = t["sample"];
t["MF"] = t["sample"];

// End new stuff 1/29/03
// Add new stuff for GEI, 2/22/2004.
t["Sex"] = "<dl><dt>Sex</dt><dd>"
+ "Male vs. female."
+ p5_gei_help_more("") + "</dd></dl>";

t["Age"] = "<dl><dt>Age</dt><dd>"
+ "Less than 60 years old <br>vs. 60 or more years old."
+ p5_gei_help_more("") + "</dd></dl>";
t["BMI"] = "<dl><dt>BMI</dt><dd>"
+ "Body Mass Index < 30 <br>vs. Body Mass Index &ge; 30"
+ "<br>(that is, obesity)."
+ p5_gei_help_more("") + "</dd></dl>";
t["HTN"] = "<dl><dt>HTN</dt><dd>"
+ "Hypertension, absent vs. present."
+ p5_gei_help_more("") + "</dd></dl>";
t["HTN Rx"] = "<dl><dt>HTN Rx</dt><dd>"
+ "Hypertension medication, <br>absent vs. present."
+ p5_gei_help_more("") + "</dd></dl>";
t["Smoking"] = "<dl><dt>Smoking</dt><dd>"
+ "Non-smokers vs. smokers."
+ p5_gei_help_more("") + "</dd></dl>";


  t["jump-to"] = "<p>Click on a letter to jump to CardioGenomics data "
+ "for that gene:</p>"
+ "<table border=0><tr> <td><strong>A</strong></td> "
+ "<td>Association analyses between SNP genotype and echocardiographic "
      + "phenotype in Framingham Heart Study members.</td></tr>\n"
+ "<tr><td><strong>G</strong></td> <td>SNP genotyping</td></tr>\n"
+ "<tr><td><strong>D</strong></td> <td>SNP discovery</td></tr>\n"
+ "<tr><td><strong>M</strong></td> <td>Sarcomere mutation database</td></tr>\n"
      + "</table>";

  if ( t[topic] === void 0 ) {
      t[topic] = "Help on <b><i>" + topic + "</i></b> goes here."
	  + p5_help_more("top");
  }

  var page_text = "";
  page_text += "<html><head><title>Help</title>";
  page_text += "<style type=text/css>DT {font-weight:bold; font-size:x-large}";
  page_text += "</style></head>\n";
  page_text += "<body bgcolor=white text=black leftmargin=20 topmargin=20>\n";
  page_text += t[topic];
  page_text += "\n</body></html>";

//  if (typeof(t[topic]) == "undefined") {
//    return;
//  }
//  else {
    w = window.open("", window_name, details);
    // Netscape needs an explicit focus call.
    w.focus();
    var d = new Object;
    d = w.document.open('text/html');
    d.write(page_text);
    d.close();
//  }
}


// **** Edit History
//
// 10/24/02, depalma, and Megan Loomer.
// 1/8/2003
//
// ****************************************************************
// Copyright (c) 2002-2005 Harvard Medical School
// All Rights Reserved.
// Distributed under the GNU General Public License.
// ****************************************************************
