# Supplementary material for: Phenotype-genotype association grid: a convenient method for summarizing multiple association analyses
Source: BMC Genet. 2006 May 22;7:30. doi: 10.1186/1471-2156-7-30 (PMC1526453; doi:10.1186/1471-2156-7-30)
Supplement: Additional File 2 — "pga-grid-v1.01-readme.htm" is an HTML-format file that lists and describes each of the files contained in Additional File 1, pga-grid-v1.01-src.zip. [file 1471-2156-7-30-S2.zip › pga-grid-v1.01/pg-input-sample-primary1.txt]

REM	pg-input-sample-primary1.txt
REM	Sample data to be used as input for process-pvalue-spreadsheet.pl, for PGA Grid software ver 1.01, http://cardiogenomics.med.harvard.edu/src/pga-grid/
REM	Note that this is simulated data: the numbers are made up.
Gene	GP-coordinate	SNP	Phenotype	Sample	Model	Genotypes-1_2_3	Freq1	Freq2	Freq3	Covariates	LSM1-geno1	se(LSM1)	LSM2-geno2	se(LSM2)	LSM3-geno3	se(LSM3)	P value
AGT	227880799	G9948a1	LVM6	men&women	GENERAL	tt_ct_cc	436	553	211	sex&age	166.6622	1.7391	168.4820	1.5031	154.9779	2.7136	0.7351
AGT	227880799	G9948a1	LVDD6	men&women	GENERAL	tt_ct_cc	383	589	207	sex&age	4.3304	0.0232	5.0531	0.0187	5.1274	0.0318	1.0342
AGT	227880799	G9948a1	LVWT6	men&women	GENERAL	tt_ct_cc	377	494	202	sex&age	2.0552	0.0110	1.9915	0.0093	2.0571	0.0146	0.6319
AGT	227880799	G9948a1	AOR6	men&women	GENERAL	tt_ct_cc	489	687	263	sex&age	2.9182	0.0139	3.0983	0.0112	3.4437	0.0207	0.1538
AGT	227880799	G9948a1	LAD6	men&women	GENERAL	tt_ct_cc	520	763	239	sex&age	4.0177	0.0183	3.6113	0.0167	3.5754	0.0296	0.9677
AGT	227880799	G9948a1	FS6	men&women	GENERAL	tt_ct_cc	381	557	175	sex&age	0.3571	0.0028	0.3577	0.0026	0.3935	0.0041	0.7451
AGT	227880799	G9948a1	LVM6	men&women	ADDITIVE	tt_ct_cc	410	545	199	sex&age	169.9319	1.5014	168.2477	1.1477	173.1480	2.1735	0.4833
AGT	227880799	G9948a1	LVDD6	men&women	ADDITIVE	tt_ct_cc	436	544	194	sex&age	4.9445	0.0195	5.0345	0.0135	4.6350	0.0265	0.7594
AGT	227880799	G9948a1	LVWT6	men&women	ADDITIVE	tt_ct_cc	434	513	193	sex&age	1.7479	0.0102	1.7404	0.0072	1.9953	0.0122	0.4217
AGT	227880799	G9948a1	AOR6	men&women	ADDITIVE	tt_ct_cc	482	667	248	sex&age	2.9238	0.0121	3.5437	0.0084	3.1841	0.0170	0.4529
AGT	227880799	G9948a1	LAD6	men&women	ADDITIVE	tt_ct_cc	533	742	252	sex&age	3.7549	0.0184	4.1236	0.0112	3.6788	0.0241	0.7923
AGT	227880799	G9948a1	FS6	men&women	ADDITIVE	tt_ct_cc	382	552	175	sex&age	0.3668	0.0023	0.3928	0.0018	0.3493	0.0034	0.5391
AGT	227880799	G9948a1	LVM6	men&women	DOMINANT	tt_(ct or cc)	403	749	0	sex&age	152.8394	1.8965	152.1527	1.2344	0.0000	0.0000	0.6562
AGT	227880799	G9948a1	LVDD6	men&women	DOMINANT	tt_(ct or cc)	419	673	0	sex&age	4.7667	0.0217	5.2118	0.0162	0.0000	0.0000	1.0054
AGT	227880799	G9948a1	LVWT6	men&women	DOMINANT	tt_(ct or cc)	435	783	0	sex&age	1.8546	0.0111	2.0512	0.0088	0.0000	0.0000	0.6761
AGT	227880799	G9948a1	AOR6	men&women	DOMINANT	tt_(ct or cc)	520	1025	0	sex&age	3.1554	0.0129	3.3281	0.0097	0.0000	0.0000	0.1238
AGT	227880799	G9948a1	LAD6	men&women	DOMINANT	tt_(ct or cc)	558	973	0	sex&age	3.7066	0.0213	3.7734	0.0136	0.0000	0.0000	0.7601
AGT	227880799	G9948a1	FS6	men&women	DOMINANT	tt_(ct or cc)	396	682	0	sex&age	0.3381	0.0026	0.3579	0.0019	0.0000	0.0000	0.4897
AGT	227880799	G9948a1	LVM6	men&women	RECESSIVE	(tt or ct)_cc	958	188	0	sex&age	167.1813	1.1439	167.1922	2.8232	0.0000	0.0000	0.3648
AGT	227880799	G9948a1	LVDD6	men&women	RECESSIVE	(tt or ct)_cc	985	186	0	sex&age	4.5623	0.0138	4.3306	0.0305	0.0000	0.0000	0.8156
AGT	227880799	G9948a1	LVWT6	men&women	RECESSIVE	(tt or ct)_cc	980	201	0	sex&age	2.0430	0.0072	1.8177	0.0166	0.0000	0.0000	0.3246
AGT	227880799	G9948a1	AOR6	men&women	RECESSIVE	(tt or ct)_cc	1293	275	0	sex&age	3.2350	0.0094	3.4897	0.0206	0.0000	0.0000	0.5612
AGT	227880799	G9948a1	LAD6	men&women	RECESSIVE	(tt or ct)_cc	1268	244	0	sex&age	4.0391	0.0118	3.8415	0.0253	0.0000	0.0000	0.8415
AGT	227880799	G9948a1	FS6	men&women	RECESSIVE	(tt or ct)_cc	839	197	0	sex&age	0.3401	0.0018	0.3461	0.0039	0.0000	0.0000	0.7176
AGT	227880799	G9948a1	LVM6	men&women	GENERAL	tt_ct_cc	379	543	189	all	159.5107	1.4232	173.2511	1.3759	178.0745	2.1617	0.9509
AGT	227880799	G9948a1	LVDD6	men&women	GENERAL	tt_ct_cc	375	523	177	all	4.3020	0.0220	5.1584	0.0178	4.6855	0.0283	1.0603
AGT	227880799	G9948a1	LVWT6	men&women	GENERAL	tt_ct_cc	437	495	186	all	2.0143	0.0111	2.0272	0.0096	2.0761	0.0146	0.9156
AGT	227880799	G9948a1	AOR6	men&women	GENERAL	tt_ct_cc	487	637	271	all	2.9336	0.0122	3.4553	0.0119	3.0279	0.0181	0.1515
AGT	227880799	G9948a1	LAD6	men&women	GENERAL	tt_ct_cc	465	665	256	all	3.5711	0.0175	3.6490	0.0153	4.2495	0.0229	0.7062
AGT	227880799	G9948a1	FS6	men&women	GENERAL	tt_ct_cc	403	538	174	all	0.3890	0.0024	0.3949	0.0023	0.3861	0.0038	0.6590
AGT	227880799	G9948a1	LVM6	men&women	ADDITIVE	tt_ct_cc	373	515	202	all	167.1989	1.3362	150.7481	0.9022	148.7133	1.7551	0.6395
AGT	227880799	G9948a1	LVDD6	men&women	ADDITIVE	tt_ct_cc	379	524	208	all	4.6203	0.0200	4.3523	0.0119	4.9009	0.0235	1.0544
AGT	227880799	G9948a1	LVWT6	men&women	ADDITIVE	tt_ct_cc	370	519	187	all	1.9117	0.0099	2.0319	0.0062	1.8300	0.0115	0.6056
AGT	227880799	G9948a1	AOR6	men&women	ADDITIVE	tt_ct_cc	492	755	280	all	3.0195	0.0131	3.2705	0.0082	3.4518	0.0160	0.2655
AGT	227880799	G9948a1	LAD6	men&women	ADDITIVE	tt_ct_cc	482	685	286	all	4.0585	0.0167	3.8422	0.0096	4.0083	0.0208	0.4620
AGT	227880799	G9948a1	FS6	men&women	ADDITIVE	tt_ct_cc	395	563	195	all	0.3851	0.0024	0.4007	0.0018	0.3746	0.0030	0.4760
AGT	227880799	G9948a1	LVM6	men&women	DOMINANT	tt_(ct or cc)	406	751	0	all	151.2408	1.5015	169.1806	1.0989	0.0000	0.0000	0.6318
AGT	227880799	G9948a1	LVDD6	men&women	DOMINANT	tt_(ct or cc)	386	756	0	all	4.7441	0.0205	4.3555	0.0153	0.0000	0.0000	0.9479
AGT	227880799	G9948a1	LVWT6	men&women	DOMINANT	tt_(ct or cc)	368	793	0	all	1.9462	0.0099	1.9409	0.0078	0.0000	0.0000	0.7092
AGT	227880799	G9948a1	AOR6	men&women	DOMINANT	tt_(ct or cc)	471	992	0	all	2.9150	0.0141	3.1031	0.0098	0.0000	0.0000	0.0693
AGT	227880799	G9948a1	LAD6	men&women	DOMINANT	tt_(ct or cc)	549	977	0	all	4.2053	0.0166	3.7365	0.0134	0.0000	0.0000	0.7031
AGT	227880799	G9948a1	FS6	men&women	DOMINANT	tt_(ct or cc)	358	755	0	all	0.4038	0.0027	0.3393	0.0020	0.0000	0.0000	0.3408
AGT	227880799	G9948a1	LVM6	men&women	RECESSIVE	(tt or ct)_cc	1030	196	0	all	165.9241	0.9381	153.4715	2.1248	0.0000	0.0000	0.6725
AGT	227880799	G9948a1	LVDD6	men&women	RECESSIVE	(tt or ct)_cc	1028	187	0	all	5.2229	0.0127	5.1380	0.0276	0.0000	0.0000	0.8940
AGT	227880799	G9948a1	LVWT6	men&women	RECESSIVE	(tt or ct)_cc	852	182	0	all	1.8904	0.0072	1.9634	0.0136	0.0000	0.0000	0.5644
AGT	227880799	G9948a1	AOR6	men&women	RECESSIVE	(tt or ct)_cc	1159	267	0	all	3.5470	0.0091	3.4685	0.0203	0.0000	0.0000	0.8848
AGT	227880799	G9948a1	LAD6	men&women	RECESSIVE	(tt or ct)_cc	1319	247	0	all	4.0633	0.0124	4.3708	0.0259	0.0000	0.0000	0.3346
AGT	227880799	G9948a1	FS6	men&women	RECESSIVE	(tt or ct)_cc	998	200	0	all	0.3640	0.0017	0.3470	0.0038	0.0000	0.0000	0.7255
AGT	227880799	G9948a1	LVM6	men	GENERAL	tt_ct_cc	211	214	84	sex&age	203.2568	3.3383	181.7809	2.8067	173.7331	4.3150	0.5412
AGT	227880799	G9948a1	LVDD6	men	GENERAL	tt_ct_cc	177	252	79	sex&age	4.8437	0.0335	4.7118	0.0278	5.0714	0.0484	0.6293
AGT	227880799	G9948a1	LVWT6	men	GENERAL	tt_ct_cc	207	245	80	sex&age	1.9596	0.0158	1.9556	0.0151	2.0661	0.0261	0.8755
AGT	227880799	G9948a1	AOR6	men	GENERAL	tt_ct_cc	258	342	117	sex&age	3.3017	0.0216	3.5147	0.0177	3.5014	0.0300	0.0856
AGT	227880799	G9948a1	LAD6	men	GENERAL	tt_ct_cc	258	311	121	sex&age	4.3870	0.0304	4.4619	0.0249	3.8020	0.0433	0.4600
AGT	227880799	G9948a1	FS6	men	GENERAL	tt_ct_cc	176	209	76	sex&age	0.3655	0.0036	0.3305	0.0036	0.3557	0.0060	0.8170
AGT	227880799	G9948a1	LVM6	men	ADDITIVE	tt_ct_cc	209	239	72	sex&age	176.7948	3.0466	181.6345	1.8808	179.8008	3.9634	0.0034
AGT	227880799	G9948a1	LVDD6	men	ADDITIVE	tt_ct_cc	192	252	77	sex&age	5.5390	0.0282	4.8962	0.0197	5.4645	0.0399	0.5674
AGT	227880799	G9948a1	LVWT6	men	ADDITIVE	tt_ct_cc	199	215	85	sex&age	1.8555	0.0158	1.8520	0.0104	2.0109	0.0228	0.5505
AGT	227880799	G9948a1	AOR6	men	ADDITIVE	tt_ct_cc	261	310	116	sex&age	3.1200	0.0203	3.4624	0.0137	3.5755	0.0267	0.3532
AGT	227880799	G9948a1	LAD6	men	ADDITIVE	tt_ct_cc	276	335	114	sex&age	4.2414	0.0260	3.8816	0.0175	4.4757	0.0339	0.2534
AGT	227880799	G9948a1	FS6	men	ADDITIVE	tt_ct_cc	201	215	72	sex&age	0.3809	0.0038	0.3468	0.0026	0.3651	0.0048	0.8609
AGT	227880799	G9948a1	LVM6	men	DOMINANT	tt_(ct or cc)	190	326	0	sex&age	179.7161	3.2862	183.9785	2.5457	0.0000	0.0000	0.2789
AGT	227880799	G9948a1	LVDD6	men	DOMINANT	tt_(ct or cc)	191	296	0	sex&age	5.0095	0.0351	5.3625	0.0287	0.0000	0.0000	0.4351
AGT	227880799	G9948a1	LVWT6	men	DOMINANT	tt_(ct or cc)	190	326	0	sex&age	1.9309	0.0170	1.8449	0.0140	0.0000	0.0000	0.5457
AGT	227880799	G9948a1	AOR6	men	DOMINANT	tt_(ct or cc)	277	445	0	sex&age	3.2430	0.0196	3.8431	0.0175	0.0000	0.0000	0.0679
AGT	227880799	G9948a1	LAD6	men	DOMINANT	tt_(ct or cc)	290	438	0	sex&age	3.7599	0.0296	4.1794	0.0244	0.0000	0.0000	0.3342
AGT	227880799	G9948a1	FS6	men	DOMINANT	tt_(ct or cc)	180	311	0	sex&age	0.3556	0.0041	0.3713	0.0031	0.0000	0.0000	0.5750
AGT	227880799	G9948a1	LVM6	men	RECESSIVE	(tt or ct)_cc	430	87	0	sex&age	198.5859	2.1085	205.8956	4.6750	0.0000	0.0000	0.7258
AGT	227880799	G9948a1	LVDD6	men	RECESSIVE	(tt or ct)_cc	461	78	0	sex&age	5.2930	0.0233	5.4422	0.0511	0.0000	0.0000	0.8820
AGT	227880799	G9948a1	LVWT6	men	RECESSIVE	(tt or ct)_cc	399	79	0	sex&age	2.0424	0.0116	2.1850	0.0283	0.0000	0.0000	0.6568
AGT	227880799	G9948a1	AOR6	men	RECESSIVE	(tt or ct)_cc	654	116	0	sex&age	3.3558	0.0143	3.5057	0.0293	0.0000	0.0000	0.6145
AGT	227880799	G9948a1	LAD6	men	RECESSIVE	(tt or ct)_cc	598	124	0	sex&age	3.8744	0.0202	4.6149	0.0466	0.0000	0.0000	0.2939
AGT	227880799	G9948a1	FS6	men	RECESSIVE	(tt or ct)_cc	444	78	0	sex&age	0.3544	0.0025	0.3280	0.0058	0.0000	0.0000	0.7150
AGT	227880799	G9948a1	LVM6	men	GENERAL	tt_ct_cc	190	222	82	all	191.0334	2.4473	188.2600	2.4327	206.2654	4.1772	0.7309
AGT	227880799	G9948a1	LVDD6	men	GENERAL	tt_ct_cc	200	225	80	all	5.5457	0.0312	4.8017	0.0317	4.8231	0.0519	0.0173
AGT	227880799	G9948a1	LVWT6	men	GENERAL	tt_ct_cc	194	246	77	all	1.9495	0.0170	2.0606	0.0145	1.9574	0.0229	0.8605
AGT	227880799	G9948a1	AOR6	men	GENERAL	tt_ct_cc	273	315	125	all	3.6182	0.0205	3.4022	0.0183	3.6634	0.0272	0.0050
AGT	227880799	G9948a1	LAD6	men	GENERAL	tt_ct_cc	256	298	126	all	4.1750	0.0258	3.7970	0.0229	4.6412	0.0413	0.3878
AGT	227880799	G9948a1	FS6	men	GENERAL	tt_ct_cc	174	236	71	all	0.3902	0.0042	0.3361	0.0038	0.3444	0.0056	0.6325
AGT	227880799	G9948a1	LVM6	men	ADDITIVE	tt_ct_cc	203	226	79	all	192.0124	2.4818	189.1074	1.8602	179.4033	3.2772	0.3628
AGT	227880799	G9948a1	LVDD6	men	ADDITIVE	tt_ct_cc	181	237	72	all	4.7858	0.0303	4.8940	0.0197	5.0788	0.0442	0.6107
AGT	227880799	G9948a1	LVWT6	men	ADDITIVE	tt_ct_cc	174	235	77	all	2.1857	0.0149	2.0382	0.0105	2.1553	0.0187	0.6246
AGT	227880799	G9948a1	AOR6	men	ADDITIVE	tt_ct_cc	269	324	130	all	3.2420	0.0187	3.6050	0.0117	3.5127	0.0250	0.2176
AGT	227880799	G9948a1	LAD6	men	ADDITIVE	tt_ct_cc	289	332	115	all	4.3272	0.0222	4.4792	0.0169	3.8091	0.0322	0.2450
AGT	227880799	G9948a1	FS6	men	ADDITIVE	tt_ct_cc	206	223	74	all	0.3638	0.0036	0.3533	0.0024	0.3508	0.0052	0.8096
AGT	227880799	G9948a1	LVM6	men	DOMINANT	tt_(ct or cc)	177	283	0	all	177.1870	2.7600	174.0563	1.9925	0.0000	0.0000	0.4305
AGT	227880799	G9948a1	LVDD6	men	DOMINANT	tt_(ct or cc)	191	311	0	all	4.7333	0.0347	5.2328	0.0247	0.0000	0.0000	0.0928
AGT	227880799	G9948a1	LVWT6	men	DOMINANT	tt_(ct or cc)	176	317	0	all	1.8824	0.0146	1.8826	0.0133	0.0000	0.0000	0.8472
AGT	227880799	G9948a1	AOR6	men	DOMINANT	tt_(ct or cc)	279	439	0	all	3.6810	0.0189	3.5192	0.0142	0.0000	0.0000	0.0467
AGT	227880799	G9948a1	LAD6	men	DOMINANT	tt_(ct or cc)	273	483	0	all	3.9942	0.0252	4.3853	0.0220	0.0000	0.0000	0.3763
AGT	227880799	G9948a1	FS6	men	DOMINANT	tt_(ct or cc)	190	312	0	all	0.3491	0.0036	0.3368	0.0029	0.0000	0.0000	0.0570
AGT	227880799	G9948a1	LVM6	men	RECESSIVE	(tt or ct)_cc	385	76	0	all	194.1588	1.6989	172.8708	4.3043	0.0000	0.0000	0.5677
AGT	227880799	G9948a1	LVDD6	men	RECESSIVE	(tt or ct)_cc	431	74	0	all	4.6246	0.0229	5.4824	0.0559	0.0000	0.0000	0.9561
AGT	227880799	G9948a1	LVWT6	men	RECESSIVE	(tt or ct)_cc	450	74	0	all	1.9826	0.0104	2.1275	0.0230	0.0000	0.0000	0.5499
AGT	227880799	G9948a1	AOR6	men	RECESSIVE	(tt or ct)_cc	624	130	0	all	3.4483	0.0132	3.7417	0.0281	0.0000	0.0000	0.7829
AGT	227880799	G9948a1	LAD6	men	RECESSIVE	(tt or ct)_cc	584	117	0	all	4.5400	0.0167	4.0773	0.0397	0.0000	0.0000	0.2212
AGT	227880799	G9948a1	FS6	men	RECESSIVE	(tt or ct)_cc	400	77	0	all	0.3636	0.0028	0.3588	0.0060	0.0000	0.0000	0.7010
AGT	227880799	G9948a1	LVM6	women	GENERAL	tt_ct_cc	191	316	121	sex&age	144.2986	2.1581	157.4857	1.5935	149.3319	3.0411	0.3864
AGT	227880799	G9948a1	LVDD6	women	GENERAL	tt_ct_cc	216	276	112	sex&age	4.2278	0.0269	4.1936	0.0204	4.2326	0.0395	0.5144
AGT	227880799	G9948a1	LVWT6	women	GENERAL	tt_ct_cc	215	331	113	sex&age	1.8061	0.0139	1.7955	0.0119	1.6844	0.0199	0.0172
AGT	227880799	G9948a1	AOR6	women	GENERAL	tt_ct_cc	228	387	144	sex&age	2.9269	0.0198	2.9065	0.0140	3.1343	0.0230	0.7876
AGT	227880799	G9948a1	LAD6	women	GENERAL	tt_ct_cc	263	392	127	sex&age	4.0911	0.0272	3.9642	0.0216	3.4951	0.0359	0.5468
AGT	227880799	G9948a1	FS6	women	GENERAL	tt_ct_cc	201	298	113	sex&age	0.3842	0.0034	0.4104	0.0029	0.3866	0.0045	0.7010
AGT	227880799	G9948a1	LVM6	women	ADDITIVE	tt_ct_cc	208	329	105	sex&age	128.1063	2.0765	137.8624	1.1637	130.3406	2.4927	0.8293
AGT	227880799	G9948a1	LVDD6	women	ADDITIVE	tt_ct_cc	217	334	105	sex&age	4.2333	0.0234	4.3753	0.0169	4.9545	0.0319	0.7715
AGT	227880799	G9948a1	LVWT6	women	ADDITIVE	tt_ct_cc	196	293	120	sex&age	2.0007	0.0140	1.8474	0.0091	1.8861	0.0148	0.6228
AGT	227880799	G9948a1	AOR6	women	ADDITIVE	tt_ct_cc	246	371	144	sex&age	2.7269	0.0177	2.8274	0.0115	2.9957	0.0193	0.8733
AGT	227880799	G9948a1	LAD6	women	ADDITIVE	tt_ct_cc	255	367	146	sex&age	3.9838	0.0236	3.9887	0.0153	3.4226	0.0265	0.3531
AGT	227880799	G9948a1	FS6	women	ADDITIVE	tt_ct_cc	202	324	120	sex&age	0.3662	0.0036	0.3548	0.0023	0.3882	0.0040	0.4692
AGT	227880799	G9948a1	LVM6	women	DOMINANT	tt_(ct or cc)	215	458	0	sex&age	132.2638	2.1495	132.0501	1.5068	0.0000	0.0000	0.5452
AGT	227880799	G9948a1	LVDD6	women	DOMINANT	tt_(ct or cc)	220	394	0	sex&age	4.4604	0.0270	4.3967	0.0176	0.0000	0.0000	0.4456
AGT	227880799	G9948a1	LVWT6	women	DOMINANT	tt_(ct or cc)	204	453	0	sex&age	1.9635	0.0153	1.8466	0.0111	0.0000	0.0000	0.9303
AGT	227880799	G9948a1	AOR6	women	DOMINANT	tt_(ct or cc)	271	495	0	sex&age	2.8817	0.0173	3.1059	0.0131	0.0000	0.0000	0.7803
AGT	227880799	G9948a1	LAD6	women	DOMINANT	tt_(ct or cc)	255	558	0	sex&age	4.1452	0.0282	3.5279	0.0196	0.0000	0.0000	0.6929
AGT	227880799	G9948a1	FS6	women	DOMINANT	tt_(ct or cc)	196	397	0	sex&age	0.4167	0.0039	0.3920	0.0026	0.0000	0.0000	0.7082
AGT	227880799	G9948a1	LVM6	women	RECESSIVE	(tt or ct)_cc	563	116	0	sex&age	137.9485	1.3963	153.4717	2.6029	0.0000	0.0000	0.3688
AGT	227880799	G9948a1	LVDD6	women	RECESSIVE	(tt or ct)_cc	503	112	0	sex&age	4.6835	0.0171	4.3307	0.0348	0.0000	0.0000	0.7036
AGT	227880799	G9948a1	LVWT6	women	RECESSIVE	(tt or ct)_cc	502	107	0	sex&age	1.9127	0.0088	1.9280	0.0183	0.0000	0.0000	0.4053
AGT	227880799	G9948a1	AOR6	women	RECESSIVE	(tt or ct)_cc	619	145	0	sex&age	2.9281	0.0119	2.9512	0.0272	0.0000	0.0000	0.7104
AGT	227880799	G9948a1	LAD6	women	RECESSIVE	(tt or ct)_cc	645	141	0	sex&age	4.1258	0.0179	3.5001	0.0329	0.0000	0.0000	0.2836
AGT	227880799	G9948a1	FS6	women	RECESSIVE	(tt or ct)_cc	554	119	0	sex&age	0.3665	0.0024	0.3580	0.0050	0.0000	0.0000	0.4625
AGT	227880799	G9948a1	LVM6	women	GENERAL	tt_ct_cc	218	289	109	all	128.0666	1.8277	143.7562	1.5792	140.0535	2.6956	0.8321
AGT	227880799	G9948a1	LVDD6	women	GENERAL	tt_ct_cc	229	329	123	all	4.0966	0.0223	4.2458	0.0212	4.6527	0.0362	0.7214
AGT	227880799	G9948a1	LVWT6	women	GENERAL	tt_ct_cc	226	278	109	all	1.8095	0.0142	1.9498	0.0116	1.6811	0.0160	0.9089
AGT	227880799	G9948a1	AOR6	women	GENERAL	tt_ct_cc	246	406	140	all	2.8968	0.0185	2.8333	0.0144	3.0346	0.0254	0.8427
AGT	227880799	G9948a1	LAD6	women	GENERAL	tt_ct_cc	265	398	139	all	3.7973	0.0249	3.8739	0.0206	3.7486	0.0297	0.9923
AGT	227880799	G9948a1	FS6	women	GENERAL	tt_ct_cc	225	300	104	all	0.3805	0.0037	0.4193	0.0032	0.3797	0.0046	0.6438
AGT	227880799	G9948a1	LVM6	women	ADDITIVE	tt_ct_cc	195	326	114	all	134.2879	1.6445	152.3374	1.0102	153.9760	1.8617	0.7090
AGT	227880799	G9948a1	LVDD6	women	ADDITIVE	tt_ct_cc	228	333	120	all	4.3210	0.0203	4.3088	0.0160	4.3177	0.0292	0.5439
AGT	227880799	G9948a1	LVWT6	women	ADDITIVE	tt_ct_cc	215	310	119	all	1.9275	0.0113	1.8156	0.0076	1.8491	0.0132	0.7948
AGT	227880799	G9948a1	AOR6	women	ADDITIVE	tt_ct_cc	250	405	149	all	2.9150	0.0152	3.2816	0.0104	3.0003	0.0217	0.6032
AGT	227880799	G9948a1	LAD6	women	ADDITIVE	tt_ct_cc	249	393	153	all	3.4178	0.0214	3.9750	0.0126	3.9670	0.0259	0.7794
AGT	227880799	G9948a1	FS6	women	ADDITIVE	tt_ct_cc	224	278	113	all	0.3652	0.0034	0.3918	0.0023	0.4065	0.0042	0.3980
AGT	227880799	G9948a1	LVM6	women	DOMINANT	tt_(ct or cc)	198	449	0	all	151.2469	1.6314	137.4319	1.3149	0.0000	0.0000	0.5381
AGT	227880799	G9948a1	LVDD6	women	DOMINANT	tt_(ct or cc)	206	405	0	all	4.3535	0.0243	4.1703	0.0180	0.0000	0.0000	0.4428
AGT	227880799	G9948a1	LVWT6	women	DOMINANT	tt_(ct or cc)	205	410	0	all	1.9884	0.0141	1.8140	0.0089	0.0000	0.0000	0.9145
AGT	227880799	G9948a1	AOR6	women	DOMINANT	tt_(ct or cc)	256	523	0	all	2.8981	0.0178	2.8255	0.0123	0.0000	0.0000	0.5764
AGT	227880799	G9948a1	LAD6	women	DOMINANT	tt_(ct or cc)	266	469	0	all	4.1124	0.0215	3.7519	0.0146	0.0000	0.0000	0.7868
AGT	227880799	G9948a1	FS6	women	DOMINANT	tt_(ct or cc)	196	455	0	all	0.3564	0.0038	0.3587	0.0026	0.0000	0.0000	0.5159
AGT	227880799	G9948a1	LVM6	women	RECESSIVE	(tt or ct)_cc	548	113	0	all	149.9697	1.2293	143.6741	2.6760	0.0000	0.0000	0.9325
AGT	227880799	G9948a1	LVDD6	women	RECESSIVE	(tt or ct)_cc	481	120	0	all	4.7728	0.0149	4.8357	0.0340	0.0000	0.0000	0.9376
AGT	227880799	G9948a1	LVWT6	women	RECESSIVE	(tt or ct)_cc	501	123	0	all	1.7969	0.0087	1.6729	0.0165	0.0000	0.0000	0.8640
AGT	227880799	G9948a1	AOR6	women	RECESSIVE	(tt or ct)_cc	627	151	0	all	3.2999	0.0114	2.9247	0.0254	0.0000	0.0000	0.9859
AGT	227880799	G9948a1	LAD6	women	RECESSIVE	(tt or ct)_cc	564	139	0	all	3.5560	0.0144	3.9177	0.0334	0.0000	0.0000	0.8277
AGT	227880799	G9948a1	FS6	women	RECESSIVE	(tt or ct)_cc	548	109	0	all	0.3919	0.0024	0.3935	0.0051	0.0000	0.0000	0.4825
TNNT2	198624898	rs1892028	LVM6	men&women	GENERAL	aa_ag_gg	479	512	185	sex&age	180.9502	1.7301	176.4679	1.5864	154.3681	2.4357	0.8531
TNNT2	198624898	rs1892028	LVDD6	men&women	GENERAL	aa_ag_gg	471	584	169	sex&age	4.3703	0.0210	4.2984	0.0176	5.2388	0.0293	0.2790
TNNT2	198624898	rs1892028	LVWT6	men&women	GENERAL	aa_ag_gg	421	567	183	sex&age	1.9343	0.0097	1.7318	0.0100	1.8375	0.0175	0.1327
TNNT2	198624898	rs1892028	AOR6	men&women	GENERAL	aa_ag_gg	565	762	251	sex&age	3.2326	0.0135	3.3305	0.0113	3.0241	0.0198	0.2059
TNNT2	198624898	rs1892028	LAD6	men&women	GENERAL	aa_ag_gg	655	675	216	sex&age	3.6405	0.0194	4.1441	0.0173	4.1010	0.0315	1.0267
TNNT2	198624898	rs1892028	FS6	men&women	GENERAL	aa_ag_gg	494	552	191	sex&age	0.3488	0.0025	0.3579	0.0021	0.3385	0.0036	0.7357
TNNT2	198624898	rs1892028	LVM6	men&women	ADDITIVE	aa_ag_gg	423	578	195	sex&age	168.3317	1.6242	162.2414	1.1264	157.8159	2.2676	0.6164
TNNT2	198624898	rs1892028	LVDD6	men&women	ADDITIVE	aa_ag_gg	448	572	199	sex&age	4.7391	0.0201	4.3065	0.0129	4.5169	0.0275	0.4468
TNNT2	198624898	rs1892028	LVWT6	men&women	ADDITIVE	aa_ag_gg	448	534	165	sex&age	1.7212	0.0096	2.0474	0.0073	2.0302	0.0126	0.7985
TNNT2	198624898	rs1892028	AOR6	men&women	ADDITIVE	aa_ag_gg	611	775	230	sex&age	3.4934	0.0120	3.5400	0.0093	2.9052	0.0181	0.4230
TNNT2	198624898	rs1892028	LAD6	men&women	ADDITIVE	aa_ag_gg	647	785	223	sex&age	3.9452	0.0158	4.3026	0.0121	3.7671	0.0256	0.9220
TNNT2	198624898	rs1892028	FS6	men&women	ADDITIVE	aa_ag_gg	500	569	178	sex&age	0.3882	0.0023	0.3736	0.0016	0.3798	0.0031	0.8302
TNNT2	198624898	rs1892028	LVM6	men&women	DOMINANT	aa_(ag or gg)	440	786	0	sex&age	149.9872	1.6169	180.1621	1.4288	0.0000	0.0000	0.8089
TNNT2	198624898	rs1892028	LVDD6	men&women	DOMINANT	aa_(ag or gg)	506	738	0	sex&age	4.9282	0.0188	4.3349	0.0167	0.0000	0.0000	0.1664
TNNT2	198624898	rs1892028	LVWT6	men&women	DOMINANT	aa_(ag or gg)	439	733	0	sex&age	2.0887	0.0098	2.0779	0.0074	0.0000	0.0000	0.2045
TNNT2	198624898	rs1892028	AOR6	men&women	DOMINANT	aa_(ag or gg)	664	895	0	sex&age	3.3483	0.0121	3.5096	0.0098	0.0000	0.0000	0.8863
TNNT2	198624898	rs1892028	LAD6	men&women	DOMINANT	aa_(ag or gg)	637	891	0	sex&age	4.1851	0.0170	3.8295	0.0137	0.0000	0.0000	1.0035
TNNT2	198624898	rs1892028	FS6	men&women	DOMINANT	aa_(ag or gg)	492	767	0	sex&age	0.3822	0.0023	0.3722	0.0021	0.0000	0.0000	0.6026
TNNT2	198624898	rs1892028	LVM6	men&women	RECESSIVE	(aa or ag)_gg	1066	181	0	sex&age	159.8406	1.1642	159.4130	2.6261	0.0000	0.0000	0.5437
TNNT2	198624898	rs1892028	LVDD6	men&women	RECESSIVE	(aa or ag)_gg	938	180	0	sex&age	5.1590	0.0142	4.4367	0.0286	0.0000	0.0000	0.7344
TNNT2	198624898	rs1892028	LVWT6	men&women	RECESSIVE	(aa or ag)_gg	1051	172	0	sex&age	1.9515	0.0075	1.7220	0.0161	0.0000	0.0000	0.3059
TNNT2	198624898	rs1892028	AOR6	men&women	RECESSIVE	(aa or ag)_gg	1312	211	0	sex&age	3.5503	0.0079	3.3670	0.0220	0.0000	0.0000	0.1041
TNNT2	198624898	rs1892028	LAD6	men&women	RECESSIVE	(aa or ag)_gg	1256	218	0	sex&age	3.5822	0.0123	4.2690	0.0312	0.0000	0.0000	0.9243
TNNT2	198624898	rs1892028	FS6	men&women	RECESSIVE	(aa or ag)_gg	1011	184	0	sex&age	0.4000	0.0018	0.3439	0.0040	0.0000	0.0000	0.8442
TNNT2	198624898	rs1892028	LVM6	men&women	GENERAL	aa_ag_gg	433	604	176	all	178.0911	1.3358	168.1940	1.2411	158.8262	2.4018	0.6044
TNNT2	198624898	rs1892028	LVDD6	men&women	GENERAL	aa_ag_gg	496	555	191	all	4.6764	0.0200	4.5007	0.0179	4.5869	0.0284	0.0244
TNNT2	198624898	rs1892028	LVWT6	men&women	GENERAL	aa_ag_gg	427	534	167	all	1.9817	0.0088	1.7608	0.0090	2.0433	0.0155	0.3558
TNNT2	198624898	rs1892028	AOR6	men&women	GENERAL	aa_ag_gg	628	671	226	all	3.4490	0.0115	2.9450	0.0107	3.2711	0.0194	0.2470
TNNT2	198624898	rs1892028	LAD6	men&women	GENERAL	aa_ag_gg	659	769	233	all	3.6832	0.0162	4.0967	0.0140	3.6915	0.0254	0.7429
TNNT2	198624898	rs1892028	FS6	men&women	GENERAL	aa_ag_gg	449	505	193	all	0.3564	0.0025	0.3877	0.0023	0.3382	0.0042	0.7034
TNNT2	198624898	rs1892028	LVM6	men&women	ADDITIVE	aa_ag_gg	444	592	194	all	148.9751	1.4649	153.7209	1.0325	151.8044	1.8030	0.4958
TNNT2	198624898	rs1892028	LVDD6	men&women	ADDITIVE	aa_ag_gg	432	591	189	all	4.6794	0.0160	5.0002	0.0115	5.0866	0.0223	0.2129
TNNT2	198624898	rs1892028	LVWT6	men&women	ADDITIVE	aa_ag_gg	449	524	200	all	1.9396	0.0092	1.8695	0.0056	2.0460	0.0127	0.5405
TNNT2	198624898	rs1892028	AOR6	men&women	ADDITIVE	aa_ag_gg	621	705	220	all	3.3957	0.0114	3.5039	0.0087	3.0031	0.0171	0.3220
TNNT2	198624898	rs1892028	LAD6	men&women	ADDITIVE	aa_ag_gg	618	736	242	all	3.7773	0.0166	3.9662	0.0113	3.8591	0.0212	0.6084
TNNT2	198624898	rs1892028	FS6	men&women	ADDITIVE	aa_ag_gg	488	519	184	all	0.3887	0.0024	0.3860	0.0017	0.3752	0.0034	0.5741
TNNT2	198624898	rs1892028	LVM6	men&women	DOMINANT	aa_(ag or gg)	504	784	0	all	162.6055	1.4201	165.2060	1.1554	0.0000	0.0000	0.3208
TNNT2	198624898	rs1892028	LVDD6	men&women	DOMINANT	aa_(ag or gg)	489	704	0	all	4.6062	0.0197	4.2879	0.0137	0.0000	0.0000	0.0231
TNNT2	198624898	rs1892028	LVWT6	men&women	DOMINANT	aa_(ag or gg)	457	668	0	all	1.9219	0.0104	1.7297	0.0068	0.0000	0.0000	0.2532
TNNT2	198624898	rs1892028	AOR6	men&women	DOMINANT	aa_(ag or gg)	627	959	0	all	2.9953	0.0134	3.0420	0.0092	0.0000	0.0000	0.8608
TNNT2	198624898	rs1892028	LAD6	men&women	DOMINANT	aa_(ag or gg)	606	990	0	all	4.0257	0.0156	4.0653	0.0122	0.0000	0.0000	0.7957
TNNT2	198624898	rs1892028	FS6	men&women	DOMINANT	aa_(ag or gg)	475	703	0	all	0.3638	0.0025	0.4032	0.0019	0.0000	0.0000	0.4820
TNNT2	198624898	rs1892028	LVM6	men&women	RECESSIVE	(aa or ag)_gg	971	167	0	all	165.6954	0.9533	149.8237	2.1770	0.0000	0.0000	0.9166
TNNT2	198624898	rs1892028	LVDD6	men&women	RECESSIVE	(aa or ag)_gg	977	164	0	all	4.3389	0.0127	5.0306	0.0289	0.0000	0.0000	0.4312
TNNT2	198624898	rs1892028	LVWT6	men&women	RECESSIVE	(aa or ag)_gg	1067	190	0	all	1.8886	0.0069	1.8792	0.0164	0.0000	0.0000	0.6948
TNNT2	198624898	rs1892028	AOR6	men&women	RECESSIVE	(aa or ag)_gg	1286	211	0	all	3.4693	0.0091	3.2880	0.0199	0.0000	0.0000	0.1028
TNNT2	198624898	rs1892028	LAD6	men&women	RECESSIVE	(aa or ag)_gg	1349	224	0	all	4.0616	0.0102	3.8332	0.0279	0.0000	0.0000	0.3848
TNNT2	198624898	rs1892028	FS6	men&women	RECESSIVE	(aa or ag)_gg	1022	168	0	all	0.3661	0.0015	0.3814	0.0041	0.0000	0.0000	0.8827
TNNT2	198624898	rs1892028	LVM6	men	GENERAL	aa_ag_gg	187	259	74	sex&age	198.5946	2.8228	200.6427	2.4703	181.4666	4.4952	0.7399
TNNT2	198624898	rs1892028	LVDD6	men	GENERAL	aa_ag_gg	228	247	70	sex&age	5.3894	0.0327	4.6487	0.0279	4.6979	0.0517	0.5409
TNNT2	198624898	rs1892028	LVWT6	men	GENERAL	aa_ag_gg	195	265	76	sex&age	1.9136	0.0159	1.9778	0.0155	1.8262	0.0274	0.4446
TNNT2	198624898	rs1892028	AOR6	men	GENERAL	aa_ag_gg	301	386	95	sex&age	3.7796	0.0210	3.5634	0.0187	3.5909	0.0326	0.6975
TNNT2	198624898	rs1892028	LAD6	men	GENERAL	aa_ag_gg	299	329	91	sex&age	3.8238	0.0279	4.1347	0.0277	3.7884	0.0455	0.8745
TNNT2	198624898	rs1892028	FS6	men	GENERAL	aa_ag_gg	204	247	78	sex&age	0.3457	0.0041	0.3466	0.0037	0.3975	0.0064	0.6058
TNNT2	198624898	rs1892028	LVM6	men	ADDITIVE	aa_ag_gg	189	267	77	sex&age	211.3976	2.7515	206.4134	2.0662	208.6674	3.7293	0.5367
TNNT2	198624898	rs1892028	LVDD6	men	ADDITIVE	aa_ag_gg	211	250	70	sex&age	5.2469	0.0314	5.2452	0.0230	5.2447	0.0453	0.4285
TNNT2	198624898	rs1892028	LVWT6	men	ADDITIVE	aa_ag_gg	220	223	79	sex&age	1.9819	0.0170	1.9948	0.0103	1.9253	0.0239	0.9923
TNNT2	198624898	rs1892028	AOR6	men	ADDITIVE	aa_ag_gg	283	327	92	sex&age	3.5456	0.0183	3.7594	0.0139	3.4744	0.0249	0.4271
TNNT2	198624898	rs1892028	LAD6	men	ADDITIVE	aa_ag_gg	321	340	95	sex&age	4.1164	0.0281	4.3839	0.0172	3.9915	0.0348	0.8074
TNNT2	198624898	rs1892028	FS6	men	ADDITIVE	aa_ag_gg	204	255	74	sex&age	0.3481	0.0035	0.3426	0.0028	0.3294	0.0049	0.3711
TNNT2	198624898	rs1892028	LVM6	men	DOMINANT	aa_(ag or gg)	192	305	0	sex&age	186.7735	2.6730	198.2120	2.5214	0.0000	0.0000	0.7680
TNNT2	198624898	rs1892028	LVDD6	men	DOMINANT	aa_(ag or gg)	212	290	0	sex&age	5.2013	0.0320	5.1575	0.0274	0.0000	0.0000	0.3142
TNNT2	198624898	rs1892028	LVWT6	men	DOMINANT	aa_(ag or gg)	225	307	0	sex&age	2.0567	0.0160	2.1648	0.0132	0.0000	0.0000	0.5290
TNNT2	198624898	rs1892028	AOR6	men	DOMINANT	aa_(ag or gg)	317	452	0	sex&age	3.5329	0.0203	3.4364	0.0167	0.0000	0.0000	0.6286
TNNT2	198624898	rs1892028	LAD6	men	DOMINANT	aa_(ag or gg)	273	464	0	sex&age	4.1360	0.0255	4.3854	0.0214	0.0000	0.0000	0.8458
TNNT2	198624898	rs1892028	FS6	men	DOMINANT	aa_(ag or gg)	190	345	0	sex&age	0.3289	0.0037	0.3631	0.0028	0.0000	0.0000	0.5563
TNNT2	198624898	rs1892028	LVM6	men	RECESSIVE	(aa or ag)_gg	448	70	0	sex&age	200.3479	1.8209	201.1145	4.8654	0.0000	0.0000	0.4197
TNNT2	198624898	rs1892028	LVDD6	men	RECESSIVE	(aa or ag)_gg	438	80	0	sex&age	4.5952	0.0205	5.5397	0.0482	0.0000	0.0000	0.8828
TNNT2	198624898	rs1892028	LVWT6	men	RECESSIVE	(aa or ag)_gg	483	79	0	sex&age	1.9127	0.0115	1.9900	0.0254	0.0000	0.0000	0.3842
TNNT2	198624898	rs1892028	AOR6	men	RECESSIVE	(aa or ag)_gg	610	92	0	sex&age	3.4113	0.0133	3.4575	0.0314	0.0000	0.0000	0.4241
TNNT2	198624898	rs1892028	LAD6	men	RECESSIVE	(aa or ag)_gg	612	103	0	sex&age	4.1354	0.0193	3.9399	0.0462	0.0000	0.0000	0.8009
TNNT2	198624898	rs1892028	FS6	men	RECESSIVE	(aa or ag)_gg	456	69	0	sex&age	0.3818	0.0025	0.3653	0.0064	0.0000	0.0000	0.3846
TNNT2	198624898	rs1892028	LVM6	men	GENERAL	aa_ag_gg	206	258	78	all	211.2599	2.5092	198.7445	2.1513	184.6878	3.8223	0.6550
TNNT2	198624898	rs1892028	LVDD6	men	GENERAL	aa_ag_gg	212	220	78	all	5.2277	0.0311	5.4456	0.0290	5.3775	0.0539	0.2292
TNNT2	198624898	rs1892028	LVWT6	men	GENERAL	aa_ag_gg	207	267	77	all	2.0630	0.0149	1.9698	0.0145	1.8902	0.0264	0.6618
TNNT2	198624898	rs1892028	AOR6	men	GENERAL	aa_ag_gg	294	327	98	all	3.5615	0.0193	3.7862	0.0159	3.4288	0.0314	0.5709
TNNT2	198624898	rs1892028	LAD6	men	GENERAL	aa_ag_gg	291	386	102	all	4.1662	0.0265	4.5034	0.0239	4.4957	0.0464	0.7856
TNNT2	198624898	rs1892028	FS6	men	GENERAL	aa_ag_gg	203	233	71	all	0.3732	0.0041	0.3534	0.0038	0.3658	0.0059	0.5034
TNNT2	198624898	rs1892028	LVM6	men	ADDITIVE	aa_ag_gg	203	245	79	all	203.4430	2.6170	173.9180	1.5819	206.4962	3.0814	0.3488
TNNT2	198624898	rs1892028	LVDD6	men	ADDITIVE	aa_ag_gg	226	267	81	all	4.6019	0.0278	5.2992	0.0229	5.3628	0.0435	0.2363
TNNT2	198624898	rs1892028	LVWT6	men	ADDITIVE	aa_ag_gg	222	250	75	all	1.9532	0.0150	1.9710	0.0107	2.0676	0.0216	0.9819
TNNT2	198624898	rs1892028	AOR6	men	ADDITIVE	aa_ag_gg	318	385	101	all	3.2078	0.0179	3.4931	0.0129	3.5958	0.0230	0.2571
TNNT2	198624898	rs1892028	LAD6	men	ADDITIVE	aa_ag_gg	319	370	103	all	4.4148	0.0233	3.8347	0.0177	3.9966	0.0373	0.4463
TNNT2	198624898	rs1892028	FS6	men	ADDITIVE	aa_ag_gg	211	230	69	all	0.3580	0.0037	0.3388	0.0026	0.3699	0.0047	0.2483
TNNT2	198624898	rs1892028	LVM6	men	DOMINANT	aa_(ag or gg)	202	312	0	all	179.6609	2.6242	183.7994	2.2547	0.0000	0.0000	0.2993
TNNT2	198624898	rs1892028	LVDD6	men	DOMINANT	aa_(ag or gg)	193	303	0	all	5.2080	0.0304	5.5120	0.0241	0.0000	0.0000	0.0909
TNNT2	198624898	rs1892028	LVWT6	men	DOMINANT	aa_(ag or gg)	190	329	0	all	2.1247	0.0162	2.0641	0.0123	0.0000	0.0000	0.5710
TNNT2	198624898	rs1892028	AOR6	men	DOMINANT	aa_(ag or gg)	319	467	0	all	3.7320	0.0204	3.3644	0.0161	0.0000	0.0000	0.3902
TNNT2	198624898	rs1892028	LAD6	men	DOMINANT	aa_(ag or gg)	319	438	0	all	4.4444	0.0239	4.4258	0.0190	0.0000	0.0000	0.5890
TNNT2	198624898	rs1892028	FS6	men	DOMINANT	aa_(ag or gg)	214	344	0	all	0.3636	0.0040	0.3755	0.0033	0.0000	0.0000	0.4088
TNNT2	198624898	rs1892028	LVM6	men	RECESSIVE	(aa or ag)_gg	445	79	0	all	190.7446	1.8737	172.8161	4.2036	0.0000	0.0000	0.6091
TNNT2	198624898	rs1892028	LVDD6	men	RECESSIVE	(aa or ag)_gg	421	73	0	all	5.2611	0.0209	5.2505	0.0514	0.0000	0.0000	0.9215
TNNT2	198624898	rs1892028	LVWT6	men	RECESSIVE	(aa or ag)_gg	427	75	0	all	1.9387	0.0114	2.0302	0.0274	0.0000	0.0000	0.6264
TNNT2	198624898	rs1892028	AOR6	men	RECESSIVE	(aa or ag)_gg	683	102	0	all	3.7828	0.0125	3.1703	0.0333	0.0000	0.0000	0.4102
TNNT2	198624898	rs1892028	LAD6	men	RECESSIVE	(aa or ag)_gg	592	110	0	all	3.8151	0.0185	3.8100	0.0398	0.0000	0.0000	0.5300
TNNT2	198624898	rs1892028	FS6	men	RECESSIVE	(aa or ag)_gg	406	79	0	all	0.3802	0.0026	0.3862	0.0061	0.0000	0.0000	0.2936
TNNT2	198624898	rs1892028	LVM6	women	GENERAL	aa_ag_gg	236	338	102	sex&age	140.1997	2.0665	150.4196	1.6779	144.5824	3.1371	0.9620
TNNT2	198624898	rs1892028	LVDD6	women	GENERAL	aa_ag_gg	261	292	110	sex&age	4.1528	0.0264	4.7307	0.0238	4.2621	0.0382	0.3660
TNNT2	198624898	rs1892028	LVWT6	women	GENERAL	aa_ag_gg	277	321	109	sex&age	1.9241	0.0117	1.8101	0.0113	1.8282	0.0212	0.2808
TNNT2	198624898	rs1892028	AOR6	women	GENERAL	aa_ag_gg	321	344	124	sex&age	3.2613	0.0184	3.0668	0.0144	3.2503	0.0255	0.1176
TNNT2	198624898	rs1892028	LAD6	women	GENERAL	aa_ag_gg	318	352	129	sex&age	4.0060	0.0250	3.7686	0.0217	3.4744	0.0362	0.9185
TNNT2	198624898	rs1892028	FS6	women	GENERAL	aa_ag_gg	236	282	115	sex&age	0.3791	0.0033	0.4177	0.0032	0.4110	0.0052	0.3720
TNNT2	198624898	rs1892028	LVM6	women	ADDITIVE	aa_ag_gg	264	299	103	sex&age	146.1753	1.8324	144.5141	1.3685	148.9234	2.3688	0.9702
TNNT2	198624898	rs1892028	LVDD6	women	ADDITIVE	aa_ag_gg	269	316	96	sex&age	4.4910	0.0246	4.2999	0.0145	4.5227	0.0282	0.8075
TNNT2	198624898	rs1892028	LVWT6	women	ADDITIVE	aa_ag_gg	280	342	114	sex&age	1.7902	0.0108	1.7537	0.0078	2.0098	0.0145	0.6912
TNNT2	198624898	rs1892028	AOR6	women	ADDITIVE	aa_ag_gg	326	341	129	sex&age	3.0076	0.0141	2.8612	0.0105	2.7097	0.0195	0.7516
TNNT2	198624898	rs1892028	LAD6	women	ADDITIVE	aa_ag_gg	286	411	135	sex&age	3.5065	0.0223	3.7807	0.0153	3.6463	0.0269	0.8595
TNNT2	198624898	rs1892028	FS6	women	ADDITIVE	aa_ag_gg	271	290	100	sex&age	0.3839	0.0028	0.3843	0.0021	0.3891	0.0044	0.6779
TNNT2	198624898	rs1892028	LVM6	women	DOMINANT	aa_(ag or gg)	235	402	0	sex&age	145.9057	2.0101	131.7281	1.6582	0.0000	0.0000	0.8603
TNNT2	198624898	rs1892028	LVDD6	women	DOMINANT	aa_(ag or gg)	256	381	0	sex&age	4.4298	0.0267	4.4502	0.0186	0.0000	0.0000	0.3191
TNNT2	198624898	rs1892028	LVWT6	women	DOMINANT	aa_(ag or gg)	276	401	0	sex&age	1.9577	0.0122	1.6741	0.0106	0.0000	0.0000	0.2796
TNNT2	198624898	rs1892028	AOR6	women	DOMINANT	aa_(ag or gg)	332	516	0	sex&age	2.7539	0.0173	2.8284	0.0136	0.0000	0.0000	0.4758
TNNT2	198624898	rs1892028	LAD6	women	DOMINANT	aa_(ag or gg)	334	466	0	sex&age	3.8341	0.0220	3.5485	0.0190	0.0000	0.0000	0.9115
TNNT2	198624898	rs1892028	FS6	women	DOMINANT	aa_(ag or gg)	245	453	0	sex&age	0.3586	0.0030	0.3677	0.0024	0.0000	0.0000	0.7507
TNNT2	198624898	rs1892028	LVM6	women	RECESSIVE	(aa or ag)_gg	570	100	0	sex&age	140.7114	1.3610	148.5374	2.9994	0.0000	0.0000	1.0557
TNNT2	198624898	rs1892028	LVDD6	women	RECESSIVE	(aa or ag)_gg	540	112	0	sex&age	4.4975	0.0170	4.6014	0.0365	0.0000	0.0000	0.5880
TNNT2	198624898	rs1892028	LVWT6	women	RECESSIVE	(aa or ag)_gg	573	115	0	sex&age	2.0013	0.0086	1.6475	0.0196	0.0000	0.0000	0.5624
TNNT2	198624898	rs1892028	AOR6	women	RECESSIVE	(aa or ag)_gg	683	132	0	sex&age	3.0187	0.0115	3.0332	0.0264	0.0000	0.0000	0.1050
TNNT2	198624898	rs1892028	LAD6	women	RECESSIVE	(aa or ag)_gg	721	142	0	sex&age	3.4007	0.0173	3.9822	0.0376	0.0000	0.0000	0.7431
TNNT2	198624898	rs1892028	FS6	women	RECESSIVE	(aa or ag)_gg	580	108	0	sex&age	0.3746	0.0023	0.3936	0.0054	0.0000	0.0000	0.2227
TNNT2	198624898	rs1892028	LVM6	women	GENERAL	aa_ag_gg	276	325	100	all	141.3457	1.6222	146.0581	1.3946	131.6442	2.5025	0.5512
TNNT2	198624898	rs1892028	LVDD6	women	GENERAL	aa_ag_gg	267	293	96	all	4.6182	0.0229	4.6820	0.0217	4.1826	0.0355	0.0704
TNNT2	198624898	rs1892028	LVWT6	women	GENERAL	aa_ag_gg	243	283	96	all	1.7609	0.0125	1.9329	0.0113	1.7351	0.0182	0.4435
TNNT2	198624898	rs1892028	AOR6	women	GENERAL	aa_ag_gg	287	354	123	all	3.2267	0.0174	3.0316	0.0142	2.9755	0.0249	0.1767
TNNT2	198624898	rs1892028	LAD6	women	GENERAL	aa_ag_gg	279	410	142	all	3.8091	0.0229	3.9899	0.0181	3.9025	0.0314	0.7521
TNNT2	198624898	rs1892028	FS6	women	GENERAL	aa_ag_gg	246	304	105	all	0.4021	0.0032	0.4130	0.0032	0.4075	0.0053	0.5279
TNNT2	198624898	rs1892028	LVM6	women	ADDITIVE	aa_ag_gg	280	287	112	all	154.7709	1.5834	138.1659	1.1337	136.4788	2.0564	0.7092
TNNT2	198624898	rs1892028	LVDD6	women	ADDITIVE	aa_ag_gg	238	282	98	all	4.6932	0.0193	4.4150	0.0156	4.1919	0.0254	0.7594
TNNT2	198624898	rs1892028	LVWT6	women	ADDITIVE	aa_ag_gg	266	295	106	all	1.7589	0.0108	1.9061	0.0079	1.8357	0.0148	0.4757
TNNT2	198624898	rs1892028	AOR6	women	ADDITIVE	aa_ag_gg	327	393	124	all	2.7402	0.0139	2.9791	0.0115	2.8874	0.0185	0.6752
TNNT2	198624898	rs1892028	LAD6	women	ADDITIVE	aa_ag_gg	285	359	128	all	3.4612	0.0189	4.1305	0.0132	3.7790	0.0247	1.0496
TNNT2	198624898	rs1892028	FS6	women	ADDITIVE	aa_ag_gg	234	302	108	all	0.3891	0.0033	0.4203	0.0019	0.3859	0.0042	0.8264
TNNT2	198624898	rs1892028	LVM6	women	DOMINANT	aa_(ag or gg)	254	387	0	all	150.4131	1.7958	151.2807	1.1855	0.0000	0.0000	0.7343
TNNT2	198624898	rs1892028	LVDD6	women	DOMINANT	aa_(ag or gg)	250	380	0	all	4.8198	0.0215	4.7295	0.0175	0.0000	0.0000	0.1572
TNNT2	198624898	rs1892028	LVWT6	women	DOMINANT	aa_(ag or gg)	260	417	0	all	1.7827	0.0127	1.9254	0.0087	0.0000	0.0000	0.2537
TNNT2	198624898	rs1892028	AOR6	women	DOMINANT	aa_(ag or gg)	295	542	0	all	3.1511	0.0175	2.9611	0.0139	0.0000	0.0000	0.5890
TNNT2	198624898	rs1892028	LAD6	women	DOMINANT	aa_(ag or gg)	315	537	0	all	3.8342	0.0226	3.5652	0.0176	0.0000	0.0000	0.7459
TNNT2	198624898	rs1892028	FS6	women	DOMINANT	aa_(ag or gg)	232	378	0	all	0.3582	0.0032	0.4170	0.0028	0.0000	0.0000	0.7119
TNNT2	198624898	rs1892028	LVM6	women	RECESSIVE	(aa or ag)_gg	546	102	0	all	141.5368	1.0062	130.4056	2.4652	0.0000	0.0000	0.3582
TNNT2	198624898	rs1892028	LVDD6	women	RECESSIVE	(aa or ag)_gg	586	108	0	all	4.2404	0.0155	4.5788	0.0319	0.0000	0.0000	0.2355
TNNT2	198624898	rs1892028	LVWT6	women	RECESSIVE	(aa or ag)_gg	560	100	0	all	1.9122	0.0079	1.6948	0.0192	0.0000	0.0000	0.8780
TNNT2	198624898	rs1892028	AOR6	women	RECESSIVE	(aa or ag)_gg	621	141	0	all	3.2489	0.0116	3.2390	0.0245	0.0000	0.0000	0.1459
TNNT2	198624898	rs1892028	LAD6	women	RECESSIVE	(aa or ag)_gg	693	128	0	all	3.4373	0.0135	4.0139	0.0334	0.0000	0.0000	0.6114
TNNT2	198624898	rs1892028	FS6	women	RECESSIVE	(aa or ag)_gg	518	108	0	all	0.3764	0.0022	0.3838	0.0051	0.0000	0.0000	0.3213
