# Supplementary material for: Phenotype-genotype association grid: a convenient method for summarizing multiple association analyses
Source: BMC Genet. 2006 May 22;7:30. doi: 10.1186/1471-2156-7-30 (PMC1526453; doi:10.1186/1471-2156-7-30)
Supplement: Additional File 2 — "pga-grid-v1.01-readme.htm" is an HTML-format file that lists and describes each of the files contained in Additional File 1, pga-grid-v1.01-src.zip. [file 1471-2156-7-30-S2.zip › pga-grid-v1.01/process-pvalue-spreadsheet-sql.pl.txt]

#!/usr/local/bin/perl
#  process-pvalue-spreadsheet-sql.pl
#
#  Parses input data for PGA Grid in preparation to populate database tables.
#  Input: pg-input-sample-primary1.xls  (sample data for PGA Grid)
#
#  Creates the following files in the current directory:
#  cg_genes_insert.sql  p5_lsm.sql      p5_snps_insert.sql
#  cg_genes_update.sql  p5_n.sql        p5_snps_update.sql
#  p5_alleles.sql	p5_pvalues.sql  p5_ucsc_insert.sql
#
#  Creating .sql files, rather than simply inserting and updating the
#  database from within this script, allows one to catch big mistakes
#  before they mess up the database.
#
#  Entries into p5_lsm, p5_pvalues, and p5_n  will be inserts.
#  Entries into p5_snps will be either inserts or updates.
#  Entries into p5_snp_ucsc and p5_alleles are likely to be inserts, 
#  but may not be.
#
#  Programmer: Steve DePalma, depalma@rascal.med.harvard.edu
#
#  PGA Grid ver. 1.01
#  The most recent version of PGA Grid software is available from
#  the CardioGenomics website at
#  http://cardiogenomics.med.harvard.edu/src/pga-grid/
################################################################


################################################################
use Data::Dumper;
use DBI;
use Getopt::Long;

&GetOptions(
	"rename_dupe_snps" => \$rename_dupe_snps,
	"user=s"  => \$user,
	"passwd=s" => \$passwd,
	"debug" => \$debug,
	);

$user ||= 'dbuser';
$passwd ||= '*****';

my $query;
my $sql;

my $db000 = 
DBI->connect("dbi:Oracle:host=127.0.0.1;sid=ora8;port=1521", $user, $passwd)
  or die ("Can't connect to Oracle: $DBI::errstr\n");

$query = "select max(snp_id) from p5_snps";
$sql = $db000->prepare($query);
$sql->execute();
while (my $row = $sql->fetchrow_arrayref) {
    $snp_id_old_max_value = $row->[0];
}
print STDERR "Max snp_id is $snp_id_old_max_value.\n";


my %existing_genes;
my %h0;  # holds existing info.
$query = "select gene from cg_genes order by gene";
$sql = $db000->prepare($query);
$sql->execute();
while (my $row = $sql->fetchrow_arrayref) {
    $existing_genes{ $row->[0] }++;
}
print STDERR "There are ", scalar(keys %existing_genes), " existing-genes.\n";


$query = "select snp_name, snp_id, pga_grid_batch from p5_snps";
$sql = $db000->prepare($query);
$sql->execute();
my %ids = ();
while (my $row = $sql->fetchrow_arrayref) {
#    print join(" : ", @$row), "\n";
#    print Dumper($row);
    $ids{$row->[0]} = $row->[1];
    $h0{ $row->[0] }{ID} = $row->[1];
    $h0{ $row->[0] }{Batch} = $row->[2];
}
#print Dumper(\%ids);

# p5_n is shared b/w Primaries and GEI, and p5_pvalues may all be zero,
# so use p5_lsm as the determinant as to whether there's an existing grid 
# or not.
$query = "select s.snp_name from p5_snps s where s.snp_id in " . 
    "(select distinct(pl.snp_id) from p5_lsm pl)";
$sql = $db000->prepare($query);
$sql->execute();
while (my $row = $sql->fetchrow_arrayref) {
    $h0{ $row->[0] }{Has_primary_grid}++;
}

$query = "select s.snp_name from p5_snps s where s.snp_id in " . 
    "(select distinct(gp.snp_id) from p5_gei_pvalues gp)";
$sql = $db000->prepare($query);
$sql->execute();
while (my $row = $sql->fetchrow_arrayref) {
    $h0{ $row->[0] }{Has_GEI_grid}++;
}


$db000->disconnect;
#exit;
################################################################
################################################################

#
# 2/11/05.  I think the GP coordinate only has to be dealt with the
# first time a batch is introduced, yes?  I don't drop the GP table
# each time I load a new batch; I insert instead.
# For example, it can be "^99\$" or "^4\$|^5\$" or "^[45]\$".
#
$novel_batch = "^[67]\$";  # this will be used in a regular expression.


%h = ();

@samples      = qw(m f mf);
@covars_list  = qw(a ahwkSDH);
@models       = qw(gen add dom rec);
@phenos       = qw(LVM6 LVID6 LVWT6 AoR6 LA6 FS6);
@genogroups   = qw(1 2 3 4 6);

%ggs_by_model = (
		 gen => [4,2,1],
		 add => [4,2,1],
		 dom => [4,3],
		 rec => [6,1]
		 );

$snp_id_nextval = $snp_id_old_max_value + 1;


# 7/29/2005
# Read in the hash %deprecated_gene_symbols (old-symbol => new-symbol).
#
# This is an example of a Perl "include".
# where $deprecated_gene_symbol_file looks like this:
#
# %deprecated_gene_symbols =
#    ('CSX' => "NKX2-5", 'MACMARCKS' => "MARCKSL1");
# etc.
# Maybe I should rename this "revised_gene_symbols"
#
my $deprecated_gene_symbol_file = 
    "/home/nsadmin/misc/deprecated-gene-symbols.txt";
my %deprecated_gene_symbols = ();
if (-e $deprecated_gene_symbol_file) {
   eval `cat $deprecated_gene_symbol_file`;
}


while (<>) {

    # Here, batch number is hardcoded into the spreadsheet file name.
    # p5_snps wants it to be an integer.  
    ($batch) = $ARGV =~ /rimary(\d+)/;
    
    @a = (); @aa = ();
    next if m!^\s*$!;
    # Skip column headings and remark lines.
    # Uh-oh, it will skip any gene named "REM".
    next if m!^Gene\s|^REM\s!;
    last if m!^END$!;
    chomp;

    # Abbreviate some words.
    s!GENERAL!gen!;
    s!ADDITIVE!add!;
    s!DOMINANT!dom!;
    s!RECESSIVE!rec!;
    s!LAD6!LA6!;
    s!AOR6!AoR6!;
    s!LVDD6!LVID6!;
    s!sex&age!a!;
    s!\ball\b!ahwkSDH!;
    s!\bmen&women\b!mf!;
    s!\bwomen\b!f!;
    s!\bmen\b!m!;

    @aa = split(/\s*\t/, $_);


    # Remove leading and trailing whitespace.
    foreach $item (@aa) {
	$item =~ s!^\s+!!;
	$item =~ s!\s+$!!;

    # If item is a single period, change it to empty string.
    # In some columns, perhaps a zero would be better.
	if ($debug) {
	    $item =~ s!^\.$!EMPTY!;
	} else {
	    $item =~ s!^\.$!!;
	}
	push @a, $item;
    }

    # 4/21/04: I need the GP coord only for novel_batch SNPs.
    my ($hugo, $gp, $snp_name, $pheno, $sample, $model, $one23, $freq1, $freq2,
     $freq3, $covars, $lsm1, $se1, $lsm2, $se2, $lsm3, $se3, $pvalue) = @a;

    # 8/1/2005.  I get warnings later on if I try to join an undefined value.
    $hugo     ||= "";
    $gp       ||= "";
    $snp_name ||= "";
    $pheno    ||= "";
    $sample   ||= "";
    $model    ||= "";
    $freq1    ||= 0;
    $freq2    ||= 0;
    $freq3    ||= 0;
    $covars   ||= "";
    $lsm1     ||= 0;
    $lsm2     ||= 0;
    $lsm3     ||= 0;
    $se1      ||= 0;
    $se2      ||= 0;
    $se3      ||= 0;
    $pvalue   ||= "";

    # 7/29/2005.  If this is an outdated HUGO gene symbol, update it.
    if ($deprecated_gene_symbols{$hugo}) {
	$hugo = $deprecated_gene_symbols{$hugo};
    }

    
    if ( $h0{$snp_name}{Has_primary_grid} ) {
	# Either change its name, or mark it as a SNP for update, rather than
	# for insert.
	if ($rename_dupe_snps) {
	    $snp_name .= "_batch$batch";
	} else {
	    $h{$snp_name}{Update} = 1;
	}
    }

    # 2/15/05.  Peculiar to Primary99-REN-AGT, the three chrX SNPs.
    if ($batch == 9 and $snp_name eq "rs885840_F") {
	# SNPid 1896
	$one23 = "gg_ga_aa";
    }
    
    $h{$snp_name}{Hugo} = $hugo;
    $h{$snp_name}{Name} = $snp_name;
    $hugos{$hugo}++;
    $h{$snp_name}{Batch} = $batch; 

    # unless this snp/batch is already in the db, ...
    unless ($h0{$snp_name}{Batch} == $batch) {
	$h{$snp_name}{GP} = $gp;     # 2/25/04
    }

    # Maximize the likelihood of getting alleles with this pheno.
    #   Use Dominant case, all phenos and covars.

    if ($model eq "dom") {
	$h{$snp_name}{123} = $one23;
	($major_allele) = $one23 =~ m!^([acgt])[acgt]_!;
	## 2/24/2004. Make the hard parenthesis optional.
	($minor_allele, $alt) = $one23 =~ m!^[acgt][acgt]_\(?([acgt])([acgt])!;
	if ($minor_allele eq $major_allele) {
	    $minor_allele = $alt;
	}
	$h{$snp_name}{Major} ||= $major_allele;
	$h{$snp_name}{Minor} ||= $minor_allele;
	unless ($h{$snp_name}{Major} and $h{$snp_name}{Minor}) { 
	    print STDERR 
	    "Allele-matching failed: $snp_name ($h{$snp_name}{ID}), $one23\n";
	}
    }

#      if (!$h{$snp}{Major}) {
#  	print STDERR "No major allele for $h{$snp}{ID}/$snp.\n";
#      }
#      if (!$h{$snp}{Minor}) {
#  	print STDERR "No minor allele for $h{$snp}{ID}/$snp.\n";
#      }


## "genogroup" is a way of combining more than one genotype, for purposes
## of testing associations. Allowable values of genogroup are 0 through 7.
## (borrowing from music notation, m = minor and M = major)
## 1 = m/m
## 2 = M/m
## 3 = m/m + M/m
## 4 = M/M
## 5 = M/M + m/m
## 6 = M/M + M/m
## 7 = m/m + M/m + M/M
## 0 = none of the above
##
## Dominant model compares genogroup 4 vs. 3,
#    where gg4 := lsm1, gg3 := lsm2
## recessive compares genogroup 6 vs. 1,
#    where gg6 := lsm1, gg1 := lsm2
## additive and general 1, 2, and 4.
#    where gg4 := lsm1, gg2 := lsm2, gg1 := lsm3
##
## General model: freq/lsm/se1 is genogroup 4, freq2 is gg 2, freq3 is gg1.
## Dom :  freq1 is gg 4, freq2 is gg 3.
## Rec :  freq1 is gg 6, freq2 is gg 1.
#

# For X-chrom genes, Men have a dominant model only: T vs. G, say.
# Here's the problem: Dominant model uses genogroups 4 and 3, but genogroup
# 4 had been taken from the general model, which men don't have in 
# X-chrom genes.  The fix: Take N for genogroup 4 from Dominant lines
# as well as from General lines.  X-chrom SNPs have no "men&women" samples.
#
    if ($model eq "gen") {
	# N's depend on the phenotype.
	# This takes care of N's for additive model as well.
	if ($pheno =~ m!LVM6!) {
	    $h{$snp_name}{$sample}{$covars}{4}{N1} = $freq1;
	    $h{$snp_name}{$sample}{$covars}{2}{N1} = $freq2;
	    $h{$snp_name}{$sample}{$covars}{1}{N1} = $freq3;
	}
	elsif ($pheno =~ m!AoR6!) {
	    $h{$snp_name}{$sample}{$covars}{4}{N2} = $freq1;
	    $h{$snp_name}{$sample}{$covars}{2}{N2} = $freq2;
	    $h{$snp_name}{$sample}{$covars}{1}{N2} = $freq3;
	}
	elsif ($pheno eq "FS6") {
	    $h{$snp_name}{$sample}{$covars}{4}{N3} = $freq1;
	    $h{$snp_name}{$sample}{$covars}{2}{N3} = $freq2;
	    $h{$snp_name}{$sample}{$covars}{1}{N3} = $freq3;
	}
	# Model is "gen".
	$h{$snp_name}{$sample}{$covars}{$model}{4}{$pheno}{Lsm} = $lsm1;
	$h{$snp_name}{$sample}{$covars}{$model}{2}{$pheno}{Lsm} = $lsm2;
	$h{$snp_name}{$sample}{$covars}{$model}{1}{$pheno}{Lsm} = $lsm3;
	$h{$snp_name}{$sample}{$covars}{$model}{4}{$pheno}{Se} = $se1;
	$h{$snp_name}{$sample}{$covars}{$model}{2}{$pheno}{Se} = $se2;
	$h{$snp_name}{$sample}{$covars}{$model}{1}{$pheno}{Se} = $se3;
    }
    if ($model eq "add") {
	$h{$snp_name}{$sample}{$covars}{$model}{4}{$pheno}{Lsm} = $lsm1;
	$h{$snp_name}{$sample}{$covars}{$model}{2}{$pheno}{Lsm} = $lsm2;
	$h{$snp_name}{$sample}{$covars}{$model}{1}{$pheno}{Lsm} = $lsm3;
	$h{$snp_name}{$sample}{$covars}{$model}{4}{$pheno}{Se} = $se1;
	$h{$snp_name}{$sample}{$covars}{$model}{2}{$pheno}{Se} = $se2;
	$h{$snp_name}{$sample}{$covars}{$model}{1}{$pheno}{Se} = $se3;
    }
    if ($model eq "dom") {
	if ($pheno =~ m!LVM6!) {
	    $h{$snp_name}{$sample}{$covars}{3}{N1} = $freq2;
	    $h{$snp_name}{$sample}{$covars}{4}{N1} = $freq1;
	}
	elsif ($pheno =~ m!AoR6!) {
	    $h{$snp_name}{$sample}{$covars}{3}{N2} = $freq2;
	    $h{$snp_name}{$sample}{$covars}{4}{N2} = $freq1;
	}
	elsif ($pheno eq "FS6") {
	    $h{$snp_name}{$sample}{$covars}{3}{N3} = $freq2;
	    $h{$snp_name}{$sample}{$covars}{4}{N3} = $freq1;
	}
	#  Add lines for genogroup 4 here
	$h{$snp_name}{$sample}{$covars}{$model}{4}{$pheno}{Lsm} = $lsm1;
	$h{$snp_name}{$sample}{$covars}{$model}{4}{$pheno}{Se} = $se1;
	$h{$snp_name}{$sample}{$covars}{$model}{3}{$pheno}{Lsm} = $lsm2;
	$h{$snp_name}{$sample}{$covars}{$model}{3}{$pheno}{Se} = $se2;
    }
    if ($model eq "rec") {
	if ($pheno =~ m!LVM6!) {
	    $h{$snp_name}{$sample}{$covars}{6}{N1} = $freq1;
	    $h{$snp_name}{$sample}{$covars}{1}{N1} = $freq2;
	}
	elsif ($pheno =~ m!AoR6!) {
	    $h{$snp_name}{$sample}{$covars}{6}{N2} = $freq1;
	    $h{$snp_name}{$sample}{$covars}{1}{N2} = $freq2;
	}
	elsif ($pheno eq "FS6") {
	    $h{$snp_name}{$sample}{$covars}{6}{N3} = $freq1;
	    $h{$snp_name}{$sample}{$covars}{1}{N3} = $freq2;
	}
	$h{$snp_name}{$sample}{$covars}{$model}{6}{$pheno}{Lsm} = $lsm1;
	$h{$snp_name}{$sample}{$covars}{$model}{6}{$pheno}{Se} = $se1;
	#  Add lines for genogroup 1 here
	$h{$snp_name}{$sample}{$covars}{$model}{1}{$pheno}{Lsm} = $lsm2;
	$h{$snp_name}{$sample}{$covars}{$model}{1}{$pheno}{Se} = $se2;
    }

    # Every line has its p-value.
    $h{$snp_name}{$sample}{$covars}{$model}{$pheno}{Pvalue} = $pvalue;
}

open F_NEWSNPS, ">p5_snps_insert.sql" or die "$!";
foreach my $snpname (keys %h) {
    next unless $snpname;
    if ($ids{$snpname}) {
	$h{$snpname}{ID} = $ids{$snpname};
    }
    else {
#	print STDERR "ERROR: no snp_id for $snpname!\n";
	print F_NEWSNPS "insert into p5_snps (snp_id, snp_name, gene, allele_1, allele_2) values ($snp_id_nextval, '$snpname', '$h{$snpname}{Hugo}', '$h{$snpname}{Major}', '$h{$snpname}{Minor}');\n";
	$h{$snpname}{ID} = $snp_id_nextval;
	$snp_id_nextval++;
    }
}
close F_NEWSNPS;

$images_dir_acs10 = "/web/acs10/www/projects/p5/images";
$images_dir_dev10 = "/web/dev10/www/projects/p5/images";
open F_NEWGENES, ">cg_genes_insert.sql" or die "$!";

if (-d "$images_dir_acs10" or -d "$images_dir_dev10") {
    foreach my $gene (sort keys %hugos) {
	next unless $gene;
	unless (-d "$images_dir_acs10/$gene") {
	    mkdir "$images_dir_acs10/$gene";
	}
	unless (-d "$images_dir_dev10/$gene") {
	    mkdir "$images_dir_dev10/$gene";
	}
	unless ($existing_genes{$gene}) {
	    if ($debug) {
		print F_NEWGENES "$gene\n";
	    } else {
		print F_NEWGENES "insert into cg_genes (gene, has_assoc_page_p, candidate_p) values ('$gene', 't', 't');\n";
	    }
	}
    }
}
close F_NEWGENES;


open F_HUGO_U, ">cg_genes_update.sql" or die;
select F_HUGO_U;
foreach my $gene (sort keys %hugos) {
    next unless $gene;
    if ($debug) {
	print "$gene\n";
    } else {
	print "update cg_genes set candidate_p = 't', has_assoc_page_p = 't' where gene = '$gene';\n";
    }
}
close F_HUGO_U;


open F_SNPS_U, ">p5_snps_update.sql" or die;
select F_SNPS_U;
foreach my $snp (sort {$h{$a}->{ID} <=> $h{$b}->{ID}} keys %h) {
#    print join ",", $h{$snp}{ID}, $snp, $h{$snp}{Hugo}, $h{$snp}{Major}, 
#        $h{$snp}{Minor};
#    print ",\n";
    next unless ($h{$snp}{ID});

    if (!$h{$snp}{Major}) {
	print STDERR "No major allele for $h{$snp}{ID}/$snp/$h{$snp}{123}.\n";
    }
    if (!$h{$snp}{Minor}) {
	print STDERR "No minor allele for $h{$snp}{ID}/$snp.\n";
    }
    
    if ($debug) {
	print join("\t", $snp, $h{$snp}{ID},
		   $h{$snp}{Major}, $h{$snp}{Minor}, $h{$snp}{Batch}), "\n";
    } else {
	print "update p5_snps set allele_1 = '$h{$snp}{Major}', ";
     print "allele_2 = '$h{$snp}{Minor}', pga_grid_batch = $h{$snp}{Batch} \n";
	print "  where snp_id = $h{$snp}{ID};\n";
    }
}
close F_SNPS_U;


open F_UCSC_I, ">p5_ucsc_insert.sql" or die;
select F_UCSC_I;
foreach my $snp (sort {$h{$a}->{ID} <=> $h{$b}->{ID}} keys %h) {
    next unless ($h{$snp}{ID});
    next if ($h{$snp}{Batch} == 1 or $h{$snp}{Batch} == 2);
    next unless ($h{$snp}{GP});

    if ($debug) {
	if ($h{$snp}{Update}) { print "*"; }
	print join("\t", $snp, $h{$snp}{ID}, 'hg16', $h{$snp}{GP}), "\n";
    } else {
	if ($h{$snp}{Update}) {
	    print "update p5_snp_ucsc set freeze='hg16', pos=",
	    $h{$snp}{GP}, " where snp_id = $h{$snp}{ID};\n";
	} else {
	    print "insert into p5_snp_ucsc (snp_id, freeze, pos) values (",
	    $h{$snp}{ID}, ",'hg16',$h{$snp}{GP});\n";
	}
    }
}
close F_UCSC_I;

no warnings;

open F_ALLELES, ">p5_alleles.sql" or die;
select F_ALLELES;
# p5_alleles.ctl : snp_id, fhs_major, fhs_minor.
&write_alleles_head if ($debug);
foreach $snp (sort {$h{$a}->{ID} <=> $h{$b}->{ID}} keys %h) {
    next unless ($h{$snp}{ID});   ## added 2/24/2004

    if ($debug) {
	if ($h{$snp}{Update}) { print "*"; }
	print join("\t", $snp, $h{$snp}{ID}, $h{$snp}{Major}, $h{$snp}{Minor}),
		   "\n";
    } else {
	if ($h{$snp}{Update}) {
	    print "update p5_alleles set fhs_major='$h{$snp}{Major}', ",
	    "fhs_minor='$h{$snp}{Minor}' where snp_id = $h{$snp}{ID};\n";
	} else {
	    print "insert into p5_alleles (snp_id, fhs_major, fhs_minor) ",
	    "values (",
	    $h{$snp}{ID}, ",'$h{$snp}{Major}', '$h{$snp}{Minor}');\n";
	}
    }
}
close F_ALLELES ;


open F_N, ">p5_n.sql" or die;
select F_N;
# p5_n.ctl : snp_id, sample, covars, genogroup, n1, n2, n3.
&write_n_head if ($debug);
foreach $s (sort {$a->{ID} <=> $b->{ID}} values %h) {
    next unless ($s->{ID});   ## added 2/24/2004
    if ($h0{$s->{Name}}{Has_primary_grid}) {
	print "delete from p5_n where snp_id = ", $s->{ID}, ";\n";
    }
    foreach $sample (@samples) {
	foreach $covars (@covars_list) {
	    foreach $gg (@genogroups) {
		my @tmp = ();
		my $n1 = $s->{$sample}{$covars}{$gg}{N1} || 0;
		my $n2 = $s->{$sample}{$covars}{$gg}{N2} || 0;
		my $n3 = $s->{$sample}{$covars}{$gg}{N3} || 0;

		push @tmp, $s->{ID};
		push @tmp, "'$sample'";
 		push @tmp, "'$covars'";
		push @tmp, $gg;
## 2/25/04. Use 0 instead of "" if N is missing.
		push @tmp, $n1;
		push @tmp, $n2;
		push @tmp, $n3;

		if ($debug) {
		    if ($h{ $s->{Name} }{Update}) { print "*"; }
		    print join("\t", $s->{Name}, @tmp), "\n";
		} else {
		    print "insert into p5_n (snp_id, sample, covars, ",
		    "genogroup, n1, n2, n3) values (",
		    join(",", @tmp), ");\n";
 		}
	    }
	}
    }
}

close F_N ;


open F_LSM, ">p5_lsm.sql" or die;
select F_LSM;
# p5_lsm.ctl : snp_id, sample, covars, genogroup, phenotype, lsm, stderr.
&write_lsm_head if ($debug);

# Add a loop for models, limit genogroups by model.
foreach $s (sort {$a->{ID} <=> $b->{ID}} values %h) {
    next unless ($s->{ID});   ## added 2/24/2004
    # 8/9/2005.  Clear away old data for this snp if there's new data for it.
    if ($h0{$s->{Name}}{Has_primary_grid}) {
	print "delete from p5_lsm where snp_id = ", $s->{ID}, ";\n";
    }
    foreach $sample (@samples) {
	foreach $covars (@covars_list) {
	    foreach $model (@models) {
		foreach $gg (@{ $ggs_by_model{$model} }) {
		    foreach $pheno (@phenos) {
			my @tmp = ();
	my $lsm=$s->{$sample}{$covars}{$model}{$gg}{$pheno}{Lsm}||"NULL";
	my $se=$s->{$sample}{$covars}{$model}{$gg}{$pheno}{Se}||"NULL";
			push @tmp, $s->{ID};
			push @tmp, "'$sample'";
	 		push @tmp, "'$covars'";
 			push @tmp, "'$model'";
			push @tmp, $gg;
			push @tmp, "'$pheno'";
			push @tmp, $lsm;
			push @tmp, $se;

			# p5_lsm has key (snp_id, covars, sample, model,
			# genogroup, phenotype), so just specify lsm, se.
			if ($debug) {
			    if ($h{$s->{Name}}{Update}) { print "*"; }
			    print join("\t", $s->{Name}, @tmp), "\n";
			} else {
#			    if ($h{$s->{Name}}{Update}) {
#				print "update p5_lsm set lsm=$lsm,stderr=$se",
#				" where sample='$sample' and covars='$covars'",
#				" and model='$model' and genogroup=$gg and ",
#			       "phenotype='$pheno' and snp_id=",$s->{ID},";\n";
#			    } else {
				print "insert into p5_lsm ",
				"(snp_id, sample, covars, model, genogroup, ",
				"phenotype, lsm, stderr) values (",
				join(",", @tmp), ");\n";
#			    }
			}
		    }
		}
	    }
	}
    }
}
close F_LSM ;


open F_PVALUES, ">p5_pvalues.sql" or die;
select F_PVALUES;
&write_pvalues_head if ($debug);
foreach $s (sort {$a->{ID} <=> $b->{ID}} values %h) {
    next unless ($s->{ID});   ## added 2/24/2004
    # 8/9/2005.  Clear away old data for this snp if there's new data for it.
    if ($h0{$s->{Name}}{Has_primary_grid}) {
	print "delete from p5_pvalues where snp_id = ", $s->{ID}, ";\n";
    }
    foreach $sample (@samples) {
	foreach $covars (@covars_list) {
	    foreach $model (@models) {
		foreach $pheno (@phenos) {
		    my @tmp = ();
    my $pvalue= $s->{$sample}{$covars}{$model}{$pheno}{Pvalue} || "NULL";
		    push @tmp, $s->{ID};
		    push @tmp, "'$sample'";
		    push @tmp, "'$covars'";
		    push @tmp, "'$model'";
		    push @tmp, "'$pheno'";
		    push @tmp, $pvalue;

		    #	unique(snp_id, covars, sample, model, phenotype)

		    if ($debug) {
			if ($h{ $s->{Name} }{Update}) { print "*"; }
			print join("\t", $s->{Name}, @tmp), "\n";
		    } else {
#			if ($h{ $s->{Name} }{Update}) {
#			    print "update p5_pvalues set pvalue=$pvalue ",
#			    "where sample='$sample' and ",
#			    "covars='$covars' and model='$model' and ",
#			    "phenotype='$pheno' and snp_id=",
#			    $s->{ID}, ";\n";
#			} else {
			    print "insert into p5_pvalues ",
			    "(snp_id, sample, covars,model,phenotype,pvalue) ",
			    "values (", 
			    join(",", @tmp), ");\n";
#			}
		    }
		}
	    }
	}
    }
}
close F_PVALUES;

sub write_snps_head {
    print <<STOP;
load data
infile *
append
into table p5_snps
fields terminated by ','
(snp_id  char,
 snp_name char,
 gene  char,
 allele_1 char,
 allele_2 char)
begindata
STOP
}	

sub write_alleles_head {
    print <<STOP;
load data
infile *
append
into table p5_alleles
fields terminated by ','
(snp_id  char,
 fhs_major char,
 fhs_minor char)
begindata
STOP
}

sub write_n_head {
    print <<STOP;
load data
infile *
append
into table p5_n
fields terminated by ','
(snp_id  char,
 sample  char,
 covars  char,
 genogroup integer external,
 n1  integer external,
 n2  integer external,
 n3  integer external)
begindata
STOP
}

sub write_lsm_head {
    print <<STOP;
load data
infile *
append
into table p5_lsm
fields terminated by ','
(snp_id  char,
 sample  char,
 covars  char,
 model   char,
 genogroup integer external,
 phenotype char,
 lsm  float external,
 stderr   float external)
begindata
STOP
}


sub write_pvalues_head {
    print <<STOP;
load data
infile *
append
into table p5_pvalues
fields terminated by ','
(snp_id  char,
 sample  char,
 covars  char,
 model   char,
 phenotype  char,
 pvalue  float external)
begindata
STOP
}


__END__

load data
infile *
append
into table p5_param_value_info
fields terminated by '!'
(param_name                    char,
 param_value                   char,
 short_name                    char,
 long_name                     char,
 default_p                     char)
begindata

### Edit History ###
#
#  2/4/2004, fix for primary3.  Create files for gene and snp checks via SQL.
#    Also note that some SNPs have ONLY the dominant calculation done.
#    Also, let %ids be stored in an external file.  (See bottom of page.)
#  2/24/2004.  Tinker with the allele regex some more (see p5_snps_insert.sql
#    in the-data/data/finding-dom-snps/)
#  2/25/2004. Output something to update the pga_grid_batch column in p5_snps.
#    See my load-sql.sh script to process all the .ctl and .sql files
#    produced by this program.
#  9/15/2004.  Add an output file, p5_grids_check.sql, to see if any of the
#    new snps is already represented by a grid.  Turns out that two are:
#    TPM:rs1489314 and MYBPC3:exon12DSC-8T.  I'll rename the former to
#    TPM:rs1489314-b, and the latter's name is already slightly different
#    from the currently existing one.  I'll display them and then ask FHS
#    what they want to do about it.  (Do the renaming here in this script.)
#  2/22/2005.  REN-AGT primaries; AGTR2 is giving me problems b/c it's 
#    on the X chromosome.  My way of extracting N for men is wrong, 
#    sometimes zero, b/c some models don't work as they do on autosomes.
#  4/19/2005.  
#    Add custom code to deal with grabbing AGTR2 (chrX) alleles.
#  4/19/05, primary-REN-AGT (for acs10, now call it all batch 9).
#  5/4/05, use Perl DBI.
#  7/29/05, for Primary6.
#  8/7/05, do only sql inserts, not .ctl sqlloader files.
##  8/9/2005.   I've decided that LSM and Pvalue records should never be 
#    updated; they should be dropped, then new data inserted, since there
#    isn't necessarily a one-to-one correspondence b/w the old and the new.
#    Also, every primary grid should have 144 pvalues and 144 lsm/se's. 
#    What should be the value of the missing values?  Answer: NULL.
#
# 8/12/2005.  There's a SNP that appears twice under two rs-names. Make sure
#    rs876959 doesn't get through this script.


###############################################################
# Copyright (c) 2002-2005 Harvard Medical School
# All Rights Reserved.
# Distributed under the GNU General Public License.
###############################################################
