# Supplementary material for: Phenotype-genotype association grid: a convenient method for summarizing multiple association analyses
Source: BMC Genet. 2006 May 22;7:30. doi: 10.1186/1471-2156-7-30 (PMC1526453; doi:10.1186/1471-2156-7-30)
Supplement: Additional File 2 — "pga-grid-v1.01-readme.htm" is an HTML-format file that lists and describes each of the files contained in Additional File 1, pga-grid-v1.01-src.zip. [file 1471-2156-7-30-S2.zip › pga-grid-v1.01/pv-dist.pl.txt]

#!/usr/bin/perl
#
# /cgi-bin/pv-dist.pl
#   Creates box plot (on the fly) for stats/pv-dist.tcl, using ChartDirector.
#
# Programmer: Steve DePalma, depalma@rascal.med.harvard.edu
#
# The most recent version of PGA Grid software is available from
# the CardioGenomics website at
# http://cardiogenomics.med.harvard.edu/src/pga-grid/
################################################################

use perlchartdir;
use CGI qw(:standard);
#use Data::Dumper;
use CGI::Carp;
use POSIX qw(log10);

my $title = param('title');
my $chart_width = param('wi');
my $chart_height = param('ht');

my @pv4 = param('pv4');
my @pv3 = param('pv3');
my @pv2 = param('pv2');
my @pv1 = param('pv1');
my @pv0 = param('pv0');
my @totals = param('total');
my @labels = param('label');
my $show_pv0 = param('show_pv0');
my $show_data_labels = param('show_labels');
my $show_allbars = param('show_allbars');
my $table_total_count = param('table_total');
my $stack = param('stack');
my $side_or_stack = ($stack)?"$perlchartdir::Stack":"$perlchartdir::Side";
my $colors_inverted = param('colors_inverted');
#my $linear = param('linear');
#unless ($linear == 1) { $linear = 0; }   # $linear can't be undefined.
my $linear = 1;

## Scale the number of tests to this number (e.g., 10,000).
#my $scale_to = param('scale_to');
my $scale_to = 100;

## $y_title_phrase[$linear] gives the proper y-axis label.
#my @y_title_phrase = ( "count + 1", "count");
#my $y_title = "$y_title_phrase[$linear]  (scaled to $scale_to)";
my $y_title = "percent of tests";

if ($linear and $scale_to == 100) {
    $y_title = "percent of tests";
}

if ($scale_to eq "max_col") {
    $scale_to = $table_total_count;
    $y_title = "$y_title_phrase[$linear]  (scaled to $scale_to)";
} elsif ($scale_to eq "none") {
    $scale_to = "";
    $y_title = "$y_title_phrase[$linear]  (not scaled)";
}

## Create data for the "expected" dataset (the last set of bars).
## If not normalizing data, then the "expected" set must be scaled
## to either max_data ($table_total_count) or, if specified, to 
## max_all
my $expect_factor = ($scale_to) ? 1 : $table_total_count / 10000.0;
push @pv4, 1 * $expect_factor;
push @pv3, 9 * $expect_factor;
push @pv2, 90 * $expect_factor;
push @pv1, 400 * $expect_factor;
push @pv0, 9500 * $expect_factor;
push @totals, 10000 * $expect_factor;
push @labels, "(Expected)*";

if ($scale_to) {
    for (my $i = 0; $i <= $#pv4; $i++) {
	if ($totals[$i]) {
	    $pv4[$i] *= $scale_to / $totals[$i];
	    $pv3[$i] *= $scale_to / $totals[$i];
	    $pv2[$i] *= $scale_to / $totals[$i];
	    $pv1[$i] *= $scale_to / $totals[$i];
	    $pv0[$i] *= $scale_to / $totals[$i];
	}
    }
}


## I have to add 1 to each count (datapoint), because log 1 is 0 and 
## log 0 is undefined.
## But for a stacked bar graph, I want to add 1 only to the red category, 
## (pv4) which will be on the bottom.  (Or the green category, if 
## colors are inverted.)
unless ($linear) {
    if ($stack) {
	if ($colors_inverted) {
	    for (@pv1){ $_ += 1; }
	} else {
	    for (@pv4){ $_ += 1; }
	}
    }
    else {
	foreach $listref (\@pv0, \@pv1, \@pv2, \@pv3, \@pv4) {
	    #for (@{$listref}) { $_ = log10($_ + 1); }
	    for (@{$listref}) { $_ += 1; }
	}
    }
}

#$y_axis_top = log10($table_total_count + 3);
#$y_axis_top = log10($scale_to);

$y_axis_top = $scale_to || $table_total_count;

# Create a XYChart object of the given size in pixels.
my $c = new XYChart($chart_width, $chart_height);

my $plotarea_width = 0.85 * $chart_width;
my $plotarea_height = 0.8 * $chart_height;
$c->setPlotArea(40, 25, $plotarea_width, $plotarea_height)->setBackground(0xCCCCCC);

$c->addTitle($title);
##$c->addText(1, 130, "Mean:\nGenotype:\nN:", "helvR10.pcf", 10);

# Set the labels on the x axis and the font to Arial
# Caution: font files are installation-specific.
$c->xAxis()->setLabels(\@labels)->setFontStyle("arial.ttf");
$c->xAxis()->setLabels(\@labels)->setFontStyle("helvR10.pcf");
$c->xAxis()->setLabels(\@labels)->setFontSize(10);

$c->yAxis()->setLabelStyle("arial.ttf");
$c->yAxis()->setTitle($y_title, "arialbd.ttf", 8);

if ($linear) {
    #$c->yAxis()->setLinearScale(0, $y_axis_top);
    # I'd like to control linear scale axis top, but it depends on the
    # value of the biggest bar, which isn't always blue, so I'll let
    # ChartDirector do it automatically.
    $c->yAxis()->setLinearScale3();
} else {
    $c->yAxis()->setLogScale(1, $y_axis_top, $perlchartdir::LogTick);
}

## 7/13/04 Stacked or side bar chart.  From ChartDirector docs.
## Hmm. Color can be 0x00FF00 but not "0x00FF00". Must be numeric.
## "Stack" constant has value 1, "Side" is 3.
## That last integer (zero) is 3D color depth, which I don't want.
#my $layer = $c->addBarLayer2($perlchartdir::Side, 0);
my $layer = $c->addBarLayer2($side_or_stack, 0);

%color = (
	  pv4 => 0xFF0000,
	  pv3 => 0xFF9933,
	  pv2 => 0xFFFF00,
	  pv1 => 0x66FF66,
	  pv0 => 0x6666FF
	  );

if (($stack and not $colors_inverted) or ($colors_inverted and not $stack)) {
    $layer->addDataSet(\@pv4, $color{pv4}, "0.0001");
    $layer->addDataSet(\@pv3, $color{pv3}, "0.001");
    $layer->addDataSet(\@pv2, $color{pv2}, "0.01");
    $layer->addDataSet(\@pv1, $color{pv1}, "0.05");
    if ($show_pv0) { $layer->addDataSet(\@pv0, $color{pv0}, "1.0"); }
} else {
    if ($show_pv0) { $layer->addDataSet(\@pv0, $color{pv0}, "1.0"); }
    $layer->addDataSet(\@pv1, $color{pv1}, "0.05");
    $layer->addDataSet(\@pv2, $color{pv2}, "0.01");
    $layer->addDataSet(\@pv3, $color{pv3}, "0.001");
    $layer->addDataSet(\@pv4, $color{pv4}, "0.0001");
}
#$layer->setAggregateLabelStyle();
#$layer->setAggregateLabelFormat("{value|2}");

# DataLabelStyle (font, points, color-as-hex-RGB, angle(degrees)).
#$barchart->setDataLabelStyle("arial.ttf", 8, 0x000000, 45);
#$barchart->setDataLabelFormat("{value|$precision}");

if ($show_data_labels) {
    $layer->setDataLabelStyle("helvR10.pcf", 10, 0x000000, 45);
    $layer->setDataLabelFormat("{value|2}");
}

# Bar width is typically auto-set, constrained by BarGap and ChartWidth.
$layer->setBarGap(0.2, $perlchartdir::TouchBar);

# 1/19/04
# $c->setLineWidth(8);   doesn't work to have setLineWidth to be a method
# of $c instead of $bwchart.

#output the chart as CGI.
binmode(STDOUT);
print "Content-type: image/png\n\n";
print $c->makeChart2($perlchartdir::PNG);


###############################################################
# Copyright (c) 2003-2005 Harvard Medical School
# All Rights Reserved.
# Distributed under the GNU General Public License.
###############################################################
