# Supplementary material for: Phenotype-genotype association grid: a convenient method for summarizing multiple association analyses
Source: BMC Genet. 2006 May 22;7:30. doi: 10.1186/1471-2156-7-30 (PMC1526453; doi:10.1186/1471-2156-7-30)
Supplement: Additional File 2 — "pga-grid-v1.01-readme.htm" is an HTML-format file that lists and describes each of the files contained in Additional File 1, pga-grid-v1.01-src.zip. [file 1471-2156-7-30-S2.zip › pga-grid-v1.01/pv-dist.tcl.txt]

# /projects/p5/stats/pv-dist.tcl
#   Display graph and table showing distribution of p-values, according to 
#   various user-set criteria.
#
# Programmer: Steve DePalma, depalma@rascal.med.harvard.edu
#
# PGA Grid ver. 1.01
# The most recent version of PGA Grid software is available from
# the CardioGenomics website at
# http://cardiogenomics.med.harvard.edu/src/pga-grid/
################################################################

# After development phase, move this to the shared tcl directory.
source "[ad_parameter PathToACS]/www/projects/p5/p5-defs.tcl"

# Presumes there's no gene called "ALL"!
ad_page_variables {
    { model  all }
    { sample all }
    { pheno  all }
    { gene   all } 
    { grid  pri }
    { show_pv0 0 }
    { show_labels 0 }
    { show_allbars 0 }
    { scale_to 100 }
    { stack  0 }
    { colors_inverted 0 }
    { expect_all 0 }
    { linear 1 }
    { snp_type all }
    { order pri_score }
    { p_limit 0.01 }
    { covar all }
}

set this_script "pv-dist.tcl"
set url "/cgi/pv-dist.pl"
# Width and height of ChartDirector image.  Until 11/16/04, was 400wX300h
set width 360
set height 280

# This navigation aid has to go at the top b/c values of $model, $sample, and
# $covar may become null over the course of this page. 
set p5_nav_gene_list_html [p5_nav_gene_list 1 1]

set db [ns_db gethandle]

proc query_specific_where_phrase {grid column_var sample} {
    # The two different types of grids require slightly different queries.
    # column_var is either $model (if pri) or $covar (if gei).
    # Just use "" for sample if $grid == gei, I guess.
    set text ""
    if { $grid == "pri" } {
	if { $column_var != "all" } {
	append text "and model = '$column_var' "
	}
	if { $sample != "all" } {
	    append text "and sample = '$sample' "
	}
    } elseif { $grid == "gei" } {
	if { $column_var != "all" } {
	    append text "and covars = '$column_var' "
	}
    }
    return $text
}

set phenos  [list all LVM6 LVID6 LVWT6 FS6 AoR6 LA6]
set models  [list gen add dom rec all]
set samples [list all mf m f]
set covar_list [list male age60up obese6 htn6 hrx6 smoke6 all]
set covar_list_pretty [list Sex Age BMI Htn HtnRx Smoking All]

switch $grid {
    pri {
	set columns $models
	set covar ""
    }
    gei {
	set columns $covar_list
	set model ""
	set sample ""
    }
}

# $grid can take values "pri" or "gei", leading to different table selections.
set pvalue_table(pri) "p5_pvalues"
set pvalue_table(gei) "p5_gei_pvalues"
set pri_checked(pri) "checked"    
set pri_checked(gei) ""
set gei_checked(gei) "checked"    
set gei_checked(pri) ""
set model_or_factor(pri) "model"
set model_or_factor(gei) "factor"

# Strictly, a gene in GEI but not in Primary won't be in this list ...
set gene_list [database_to_tcl_list $db "select distinct(s.gene) from $pvalue_table($grid) p, p5_snps s where p.snp_id = s.snp_id order by s.gene"]
set gene_list2 [linsert $gene_list 0 "all"]

set pretty(dom) "Dom."
set pretty(rec) "Rec."
set pretty(gen) "Gen."
set pretty(add) "Add."
set pretty(dom) "Dominant"
set pretty(rec) "Recessive"
set pretty(gen) "General"
set pretty(add) "Additive"
set pretty(mf)  "Pooled (MF)"
set pretty(m)   "Men"
set pretty(f)   "Women"
set pretty(AoR6) "Aortic root"
set pretty(FS6)  "Fractional shortening"
set pretty(LA6)  "Left atrium"
set pretty(LVID6) "LV internal diameter"
set pretty(LVM6)  "LV mass"
set pretty(LVWT6) "LV wall thickness"
set pretty(all)  "&nbsp;&nbsp;&nbsp;&nbsp;All"
set pretty(all)  "(All)"
set pretty(1.00)  "1.00"
set pretty(0.10)  "0.10"
set pretty(0.05) "0.05"
set pretty(0.01) "10<sup>-2</sup>"
set pretty(0.001) "10<sup>-3</sup>"
set pretty(0.0001) "10<sup>-4</sup>"
set pretty(0.00001) "10<sup>-5</sup>"
set pretty(0.000001) "10<sup>-6</sup>"
set pretty(0.01) "0.01"
set pretty(0.001) "0.001"
set pretty(0.0001) "0.0001"

set samples_pretty [list all $pretty(mf) $pretty(m) $pretty(f)]

set pvclass(1.00) "pv0"
set pvclass(0.10)  "pv1"
set pvclass(0.05) "pv1"
set pvclass(0.01) "pv2"
set pvclass(0.001) "pv3"
set pvclass(0.0001) "pv4"
set pvclass(0.00001) "pv4"
set pvclass(0.000001) "pv4"
set expected_pct(1.00) "95.00"
set expected_pct(0.05) "4.00"
set expected_pct(0.01) "0.90"
set expected_pct(0.001) "0.09"
set expected_pct(0.0001) "0.01"


set pretty(age60up) Age
set pretty(hrx6) HtnRx
set pretty(htn6) Htn
set pretty(male) Sex
set pretty(obese6) BMI
set pretty(smoke6) Smoking

set phenophrase(AoR6) " and phenotype = 'AoR6' "
set phenophrase(FS6) " and phenotype = 'FS6' "
set phenophrase(LA6) " and phenotype = 'LA6' "
set phenophrase(LVID6) " and phenotype = 'LVID6' "
set phenophrase(LVM6) " and phenotype = 'LVM6' "
set phenophrase(LVWT6) " and phenotype = 'LVWT6' "
set phenophrase(all) ""

set snptypephrase(all) ""
set snptypephrase(missense) " and s.type = 'missense' "
set snptypephrase(not_missense) " and s.type != 'missense' "

if { $gene == "all" } {
    set genephrase ""
} else {
    set genephrase " and gene = '$gene' "
} 

set maxes [p5_stats_pval_maxes]
set mins  [p5_stats_pval_mins]
set num_bounds [llength $maxes]

set pv(1.00) "pv0"
set pv(0.05) "pv1"
set pv(0.01) "pv2"
set pv(0.001) "pv3"
set pv(0.0001) "pv4"

set checked(0)  ""
set checked(1)  "CHECKED"
set unchecked(1)  ""
set unchecked(0)  "CHECKED"

set missense_checked(missense) "CHECKED"
set missense_checked(not_missense) ""
set missense_checked(all) ""
set not_missense_checked(missense) ""
set not_missense_checked(not_missense) "CHECKED"
set not_missense_checked(all) ""
set all_snp_types_checked(missense) ""
set all_snp_types_checked(not_missense) ""
set all_snp_types_checked(all) "CHECKED"

set title "P-value distribution for $gene"
set url_args "title="
append url_args [ad_urlencode $title]


## 11/16/04.  Get count of SNPs contributing to this graph.
set snp_count_pv_table(pri) "p5_pvalues"
set snp_count_pv_table(gei) "p5_gei_pvalues"
set snp_count_gene_phrase "and s.gene = '$QQgene'"
if {$gene == "all" } {
    set snp_count_gene_phrase ""
}

set query_snp_count "select count(distinct p.snp_id)
from p5_snps s, $snp_count_pv_table($grid) p
where s.snp_id = p.snp_id
$snp_count_gene_phrase"

set snp_count [database_to_tcl_string_or_null $db $query_snp_count]

set gene_count [database_to_tcl_string_or_null $db "select count(distinct gene)
 from p5_snps where snp_id in (select distinct snp_id from 
$snp_count_pv_table($grid))"]


###                  ###
###  Start HTML here ###
###                  ###

set page "<html><head><title>P-value distribution</title>\n"
append page "<link rel='stylesheet' href='/style.css' type='text/css'>\n"
append page "<link rel='stylesheet' href='/projects/p5/p5.css' type='text/css'>\n"
append page "<script language='JavaScript' src='/projects/p5/p5.js'></script>"
append page "<style type='text/css'>
th { text-align : left ; font-size:small}
td { text-align : right ; font-size: x-small }
td td { text-align : right ; font-size: x-small }
p  { font-size : x-small; }
.pvd { text-align:right; font-size:x-small}
.expect { text-align:right; font-size: x-small; 
color:white; background-color: #666666 }
.tophead { background-color:#CCCCCC; color:black; font-size:x-small }
.bottomhead { background-color:#CCCCCC; color:black; text-align:right }
i { font-size : x-small }
</style>"
# Purple is #9966FF
append page "</head><body bgcolor=\"#ffffff\" 
bottommargin=\"0\" leftmargin=\"0\" topmargin=\"0\" rightmargin=\"0\" marginheight=\"0\" marginwidth=\"0\">\n"

set gene_link "<a href='/projects/p5/assoc-gene?gene=$gene' target='_blank'
><strong>$gene</strong></a>"
if {$gene == "all"} {
    set gene_link "all genes"
}


if { $grid == "pri" || $grid == "gei" } {
    set table_total_count 0
    set all_total_count 0
    append table_html "<table border=1 cellpadding=3 cellspacing=0>"
    append table_html "<caption>P-value distribution for $gene</caption>"
    append table_html "<tr><th class='tophead'>max P</th>"
    foreach c $columns { 
	append table_html "<th class='tophead'>$pretty($c)</th>"
	set total($c) [database_to_tcl_string_or_null $db "
	select count(pvalue) from $pvalue_table($grid) p, p5_snps s
	where p.snp_id = s.snp_id
	[query_specific_where_phrase $grid $c $sample]
	$phenophrase($pheno)
	$snptypephrase($snp_type)
	$genephrase"]

	append url_args "&total=$total($c)"
	if { $table_total_count < $total($c) && $c != "all" } {
	    set table_total_count $total($c)
	}
	if { $all_total_count < $total($c) && $c == "all" } {
	    set all_total_count $total($c)
	}
    }
    append table_html "<th class='expect'>Expected %</th>"
    append table_html "</tr>\n"
    for {set i 0} {$i < $num_bounds} {incr i} {
	append table_html "<tr><th class='$pvclass([lindex $maxes $i])'>$pretty([lindex $maxes $i])</th>"
	foreach c $columns {
	    set query "
	    select count(pvalue) 
	    from $pvalue_table($grid) p, p5_snps s
	    where p.snp_id = s.snp_id
	    and pvalue <= [lindex $maxes $i]
	    and pvalue > [lindex $mins $i]
	    [query_specific_where_phrase $grid $c $sample]
	    $phenophrase($pheno)
	    $snptypephrase($snp_type)
	    $genephrase"
	    set val [database_to_tcl_string_or_null $db $query]
	    # Force float division, not integer division, in following step.
	    # But don't divide by zero.
	    if { $total($c) != 0 } {
		# Format should be %02.1f unless the percentage is < 1.0%.
		set pct0 [expr ($val + 0.0) / $total($c) * 100]
		set pct1 [format "%02.1f" $pct0 ]
		if { $pct0 < 1.0 } {
		    set pct1 [format "%02.2f" $pct0 ]
		}
	    } else {
		set pct0 0
		set pct1 0
	    }
		
	    set pct2 "($pct1%)"
	    if { $pct0 == 100.0 } { set pct2 "(100%)" }
	    if { $val == "0" } { set pct2 "&nbsp;" }
	    append table_html "<td class=pvd>$val<br>$pct2</td>"
	    ## Build up parameter lists.
	    #if { [lindex $maxes $i] != "1.0" && $model != "all" }
	    if { $c != "all" || $show_allbars } {
		append url_args "&$pv([lindex $maxes $i])=$val"
	    } else {
		## We want a gap b/w the classes and the "Expected",
		## unless "show_allbars" was chosen.
		append url_args "&$pv([lindex $maxes $i])="
	    }
	}

	append table_html "<td class='expect'>$expected_pct([lindex $maxes $i])%</td>"
	append table_html "</tr>\n"
    }
    append table_html "<tr><th class='tophead'>Total tests</th>"
    foreach c $columns {
	append table_html "<th class='bottomhead'>$total($c)</th>"
    }
    append table_html "<td class='expect'>100.00%</td>"
    append table_html "</tr>"
    append table_html "</table>\n"
}


# -------------------------------------------------------------
append url_args "&wi=$width&ht=$height"

if { $grid == "gei" } {
    foreach cov $covar_list {
	if { $cov != "all" } {
	    append url_args "&label=[ad_urlencode $pretty($cov)]"
	} elseif { $show_allbars } {
	    append url_args "&label=(All)"
	} else {
	    append url_args "&label="
	}
    }
} elseif { $grid == "pri" } {
    foreach mod $models {
	if { $mod != "all" } {
	    append url_args "&label=[ad_urlencode $pretty($mod)]"
	} elseif { $show_allbars } {
	    append url_args "&label=(All)"
	} else {
	    append url_args "&label="
	}
    }
}
append url_args "&snp_type=$snp_type"
append url_args "&show_pv0=$show_pv0"
append url_args "&show_labels=$show_labels"
#append url_args "&scale_to=$scale_to"
if { $expect_all == 1 && $scale_to == "none" && $show_allbars == 1} {
    ## A little sleight of hand
    set table_total_count $all_total_count
}
append url_args "&table_total=$table_total_count"
#append url_args "&stack=$stack"
#append url_args "&colors_inverted=$colors_inverted"
#append url_args "&expect_all=$expect_all"
#append url_args "&linear=$linear"

append url "?$url_args"


##
## ----------------------------------------------------------------
##
append page "
<table border='0'><tr><td rowspan='2'><a name='top'><a target='_blank' href='/home'
><img src='/images_pga_02/cg-logo-6-70x38.gif' alt='CardioGenomics home'
width='70' height='38' border='0' align='top'></a></td>
<td textalign='top'>[p5_nav_overview 1 1]&nbsp;&gt; 
[p5_nav_assoc_results 1 1]&nbsp;&gt;
$p5_nav_gene_list_html&nbsp;&gt;
P-value distribution
</td></tr>
"

#append page "<tr><td><h2>P-value distribution for $gene_link</h2></td></tr>"
append page "</table>"

append page "<p>The graph and <a href='#pv_table'>table</a> below display the 
distribution of P-values for association tests with the $snp_count SNPs in "

if { $gene == "all" } {
    append page "all $gene_count genes."
} else {
    append page "$gene_link."
}
#append page ", where "

append page "<br> Graph parameters can be adjusted using the choices 
at the side of this page.</p><a name='subtop'></a>"

#append page "<p>Phenotype = $pretty($pheno); SNP type = $snp_type; Grid = $grid"
#if { $grid == "pri" } {
#    append page "; Sample = $pretty($sample)"
#} else {
#    append page "</p>"
#}

# Set table and chart side-by-side, using a table, separated by a blank col.
append page "<table border=0 cellspacing=0 cellpadding=0 >"

append page "<tr><td><img src='$url' border=0 width=360 height=280 >"
if { $linear == 0 } {
    append page "<br>Note that, in creating the log-scale bar graphs, 
1 was added to counts in each category so that 
counts of 0 would display properly (log 1 = 0)."
}

##
## Here's the form and all the options.
##

set select_sample_or_factor(pri) "
<tr><td>Sample:&nbsp;</td><td style='text-align:left'><select name='sample'>
[ad_generic_optionlist $samples_pretty $samples $sample]
</select></td></tr>
"
set select_sample_or_factor(gei) "
<tr><td>Factor:&nbsp;</td><td style='text-align:left'><select name='covar'>
[ad_generic_optionlist $covar_list_pretty $covar_list $covar]
</select></td></tr>
"

set form_html "
<div style='border:solid; padding:1em'>
<form action='$this_script#subtop' method='get'>

<table border=0 cellspacing=0>

<tr><td>Gene:&nbsp;</td><td style='text-align:left'><select name='gene'>
[ad_generic_optionlist $gene_list2  $gene_list2 $gene]
</select></td></tr>

<tr><td rowspan='2'>Grid type:&nbsp;</td>
<td style='text-align:left'><input type='radio' name='grid' value='pri' $pri_checked($grid)
>Primary&nbsp;Phenotype/Genotype&nbsp;Association,&nbsp;or</td>
<tr><td style='text-align:left'
><input type='radio' name='grid' value='gei' $gei_checked($grid)
>Gene/Environment&nbsp;Interaction</td>
</tr>

<tr><td>Phenotype: &nbsp;</td>
<td style='text-align:left'><select name='pheno'>
[ad_generic_optionlist {all LVM LVID LVWT FS AoR LA } \
	$phenos $pheno]
</select></td></tr>

$select_sample_or_factor($grid)

<tr><td>SNP&nbsp;type:&nbsp;</td><td style='text-align:left'>
<select name='snp_type'>
[ad_generic_optionlist "all missense not_missense" \
 "all missense not_missense" $snp_type]
</select> </td></tr>
</table>

<!-- <br>SNP&nbsp;type is
<input type='radio' name='snp_type' value='missense' 
$missense_checked($snp_type)>missense,
<input type='radio' name='snp_type' value='not_missense' 
$not_missense_checked($snp_type)>not&nbsp;missense, or
<input type='radio' name='snp_type' value='all' 
$all_snp_types_checked($snp_type)>all? -->

<input type=checkbox name='show_pv0' value='1' $checked($show_pv0)
>Show blue bars in graph (top 95%)? 

<br><input type=checkbox name='show_labels' value='1' 
$checked($show_labels)>Show data labels on bars?

<br><input type=checkbox name='show_allbars' value='1' 
$checked($show_allbars)>Include 'All $model_or_factor($grid)s' in graph?

<!-- <br>
<table border='0' cellpadding='0' cellspacing='0'>
<tr><td rowspan='2'>\"Expected\" graph corresponds to  </td>
<td style='text-align:left'
><input type='radio' name='expect_all' value='0' $unchecked($expect_all)
>individual $model_or_factor($grid)s, or </td>
<tr><td style='text-align:left'><input type='radio' name='expect_all' value='1' $checked($expect_all)
>all $model_or_factor($grid)s? </td>
</tr></table> -->

<br>&nbsp;&nbsp;&nbsp;&nbsp;<input type=submit value=' Redraw Graph '>

</form>
</div>
"

## Set the chart in the first table element, the table in the second.
append page "</td><td style='text-align:left'>"
append page $form_html
append page "</td></tr></table>"

append page "<p><span style='color:red'>*</span>CAVEAT: The theoretical \"expected\" values displayed 
here are intended as a only as a guide.  These values are not strictly 
accurate because the assumption of independent
phenotypes and independent tests does not hold in this study, and because 
numbers of tests in each category may be small.</p>"

append page [p5_assoc_color_key]
append page "<br><a name='pv_table'></a>
<table border=0 cellpadding=15 ><tr><td>$table_html</td>
<td style='vertical-align:top; text-align:left'>[p5_pvalue_caveat]</td>
</tr></table>
</body></html>"

ns_return 200 "text/html" $page


### Edit History ###
#
# 7/13/2004.  Add graphs.
# 7/14/2004.  These are stacked bar graphs.  Move to pv-dist3.tcl, and
#   unstacked bar graphs.
# 7/21/2004.  When adding options, don't forget to append them to url_args.
# 8/5/2004.   Add option for side or stacked bar graph.
# 8/18/2004.  Do some cleanup.  Merge the 'pri' and 'gei' loops, in prep. to
#   create little icons from a version of this page.
# 11/9/2004, 11/10.  Cleanup; finished version is in sight.  Change decimal
#   places to one, except in smallest-P category.
# 11/16/2004.
# 11/17/2004. Now called pv-dist.tcl.
# 12/17/2004. My column headings don't match my graph bar headings (the order
#   dom, rec, gen, add, is off.)
# 6/22/2005.  Add modifiers to <body> tag, from public-frontend-defs.tcl
#
###############################################################
# Copyright (c) 2003-2005 Harvard Medical School
# All Rights Reserved.
# Distributed under the GNU General Public License.
###############################################################
